# Supplementary material for: Multiomics Study of Gut Bacteria and Host Metabolism in Irritable Bowel Syndrome and Depression Patients
Source: Front Cell Infect Microbiol. 2020 Oct 29;10:580980. doi: 10.3389/fcimb.2020.580980 (PMC7658686; doi:10.3389/fcimb.2020.580980)
Supplement: Supplementary file 1 [file DataSheet_1.xlsx]

## Sheet: Content
Contents
Supplementary Table 1	Summary of fecal SCFAs, colon mucosal and plasma cytokines of all individuals
Supplementary Table 2	Taxonomic analysis
Supplementary Table 3	Functions with significantly different gene abundance
Supplementary Table 4	PERMANOVA-COG
Supplementary Table 5	PERMANOVA-KEGG
Supplementary Table 6	Bacteria in species level responsible for COG0738, 1554, 2371
Supplementary Table 7-8	IBS-D/Control different quantified identification filtering negative/positive ions
Supplementary Table 9-10	Depression/Control different quantified identification filtering negative/positive ions
Supplementary Table 11-12	COMO/Control different quantified identification filtering negative/positive ions
Supplementary Table 13	Biomarkers

## Sheet: Supplementary Table 1
Supplementary Table 1 Summary of fecal SCFAs, colon mucosal and plasma cytokines of all individuals
	Health controls (a)	IBS-D (b)	Depression (c)	COMO (d)	χ2 or ANOVA
	(n=15)	(n=22)	(n=15)	(n=13)	χ2/F value	P value	Post Hoc (P < 0.05)
Fecal SCFAs (ug/g)
Formate	0.7 ± 0.26	0.55 ± 0.17	0.40 ± 0.06	0.43 ± 0.04	0.538	0.658	—
Acetate	94.94 ± 8.68	88.46 ± 8.48	107.52 ± 9.17	74.28 ± 8.11	2.051	0.116	—
Propionate	42.80 ± 7.94	47.49 ± 6.40	57.94 ± 7.20	42.32 ± 6.20	0.891	0.451	—
Butyrate	58.86 ± 5.78	55.90 ± 8.68	70.60 ± 11.88	50.09 ± 8.78	0.771	0.515	—
Isobutyrate	2.42 ± 0.46	2.85 ± 0.66	2.77 ± 0.68	3.51 ± 0.74	0.408	0.748	—
Valerate	5.21 ± 1.37	3.96 ± 1.02	4.89 ± 1.28	5.98 ± 0.81	0.573	0.635	—
Isovalerate	1.88 ± 0.37	2.06 ± 0.54	2.47 ± 0.65	2.79 ± 0.58	0.504	0.681	—
Colon mucosal cytokines
5-HT	5.4 ± 1.0	8.4 ± 0.8	6.1 ± 2.0	9.2 ± 1.2	1.977	0.14	—
CD3+ T	33.1 ± 6.0	51.7 ± 4.7	53.3 ± 4.6	44.6 ± 4.0	2.014	0.135	—
TNF-α	2.7 ± 0.7	4.3 ± 0.6	4.4 ± 0.8	2.8 ± 1.1	1.169	0.339	—
Mar	4.1 ± 0.6	5.5 ± 1.3	4.5 ± 0.6	4.4 ± 0.3	0.233	0.873	—
Plasma cytokines (pg/mL)
IL-6	2.39 ± 0.18	3.25 ± 0.48	2.62 ± 0.05	21.35 ± 18.93	0.683	0.569	—
IL-8	2.23 ± 0.33	48.4 ± 30.57	3.02 ± 0.31	119.31 ± 116.42	0.608	0.615	—
IL-10	2.48 ± 0.15	2.62 ± 0.03	2.50 ± 0.02	2.61 ± 0.04	0.782	0.513	—
IL-12	47.82 ± 3.51	52.13 ± 1.78	51.77 ± 0.73	53.64 ± 2.84	0.929	0.438	—
IL-23	60.45 ± 19.39	50.62 ± 1.79	45.69 ± 0.87	49.50 ± 2.19	0.385	0.765	—
IL-1β	3.12 ± 0.18	3.98 ± 0.59	3.10 ± 0.03	7.47 ± 3.82	0.843	0.481	—
IFN-γ	1.45 ± 0.13	1.60 ± 0.09	1.55 ± 0.08	2.10 ± 0.28	2.462	0.08	—
MCP-1	69.90 ± 9.03	71.88 ± 14.48	61.60 ± 6.50	107.01 ± 12.86	3.102	0.04	a/d, b/d, c/d
MIP-1α	57.16 ± 0.82	669.14 ± 545.87	/	1449.44 ± 1219.78	0.378	0.707	—
note: —: No comparability; *: Comparison of sex ration was performed by χ2 test, others by ANOVA.

## Sheet: Supplementary Table 2
Supplementary Table 2 Taxonomic analysis
genus_con_como	Thermobaculum	Ureaplasma	Francisella	Clostridium	Roseburia	Xanthobacter	Gloeobacter	Xanthomonas	Desulfobulbus	Methylovorus	Buchnera	Gardnerella	Parabacteroides	Blattabacterium	Vibrio	Brachyspira	Flavobacterium	Herbaspirillum	Mycoplasma	Thermotoga	Thermovirga	Thermoanaerobacter	Thiomicrospira	Ilyobacter	Marinobacter	Staphylococcus	Sulfurihydrogenibium	Thermus	Borrelia	Haemophilus	Pseudomonas	Streptococcus	Carnobacterium	Mycobacterium	Thauera	Veillonella	Thermoplasmatales	Halothermothrix	Thermoplasma	Xenorhabdus	Tetragenococcus	Dickeya	Enterobacter	Enterococcus	Faecalibacterium	Methanococcus	Rickettsia	Thiobacillus	Anaeromyxobacter
Adjusted P values	0.292	0.458	0.59	0.59	0.59	0.59	0.59	0.59	0.59	0.59	0.59	0.59	0.59	0.59	0.59	0.59	0.59	0.59	0.59	0.59	0.59	0.59	0.59	0.59	0.59	0.59	0.59	0.59	0.591	0.591	0.591	0.591	0.591	0.591	0.591	0.591	0.591	0.591	0.591	0.591	0.591	0.591	0.591	0.591	0.591	0.591	0.591	0.591	0.617
genus_con_dep	Enterobacteriaceae	Tropheryma	Staphylococcus	Cronobacter	Tolumonas	Enterococcus	Teredinibacter	Legionella	Methylobacterium	Roseiflexus	Truepera	Shigella	Carnobacterium	Listeria	Citrobacter	Rhizobium	Streptococcus	Treponema	Thermoplasma	Syntrophobotulus	Thermobispora	Ca.Phytoplasma	Hyphomonas	Chlamydia	Veillonella	Gardnerella	Mesorhizobium	Rhodopseudomonas	Symbiobacterium	Sulfurovum	Klebsiella	Flavobacterium	Blattabacterium	Helicobacter	Streptosporangium	Tetragenococcus	Oenococcus	Thermoplasmatales	Thermosipho	Buchnera	Ruminococcus	Variovorax	Megasphaera	Nitrosomonas	Parabacteroides	Turneriella	Bacillus	Renibacterium	Salmonella
Adjusted P values	0.804	0.804	0.804	0.804	0.804	0.804	0.804	0.804	0.804	0.804	0.804	0.804	0.804	0.804	0.804	0.804	0.804	0.804	0.804	0.804	0.804	0.804	0.804	0.804	0.804	0.804	0.804	0.804	0.804	0.804	0.804	0.804	0.804	0.804	0.804	0.804	0.804	0.804	0.804	0.804	0.804	0.804	0.804	0.804	0.804	0.804	0.804	0.804	0.804
genus_con_ibs	Thermobaculum	Cronobacter	Streptococcus	Truepera	Aeropyrum	Legionella	Syntrophobotulus	Methylobacterium	Cyanothece	Adlercreutzia	Campylobacter	Phenylobacterium	Chlamydia	Thiomicrospira	Tannerella	Rhizobium	Thermoplasma	Bacteroides	Enterococcus	Thermomonospora	Amycolatopsis	Acidovorax	Helicobacter	Desulfovibrio	Beutenbergia	Thiomonas	Mesorhizobium	Bacillus	Tistrella	Thermotoga	Dehalococcoides	Treponema	Syntrophomonas	Carnobacterium	Hyphomonas	Methanocaldococcus	Rhodopseudomonas	Blattabacterium	Lactobacillus	Staphylococcus	Thermoplasmatales	Thermobifida	Roseiflexus	Roseburia	Anaeromyxobacter	Sodalis	Gordonibacter	Bifidobacterium	Desulfosporosinus
Adjusted P values	0.702	0.736	0.736	0.736	0.736	0.736	0.736	0.736	0.736	0.756	0.756	0.756	0.756	0.756	0.756	0.756	0.756	0.756	0.756	0.758	0.758	0.758	0.758	0.761	0.761	0.761	0.761	0.761	0.761	0.761	0.761	0.761	0.761	0.761	0.761	0.761	0.761	0.772	0.772	0.772	0.772	0.791	0.817	0.842	0.865	0.865	0.865	0.865	0.865
genus_dep_como	Carnobacterium	Staphylococcus	Blattabacterium	Flavobacterium	Ureaplasma	Listeria	Tropheryma	Bacillus	Buchnera	Desulfomicrobium	Hyphomonas	Legionella	Tetragenococcus	Desulfobulbus	Chlamydia	Ilyobacter	Streptococcus	Thermotoga	Sulfurovum	Marinobacter	Methylovorus	Tistrella	Truepera	Borrelia	Dickeya	Veillonella	Azospirillum	Francisella	Roseiflexus	Teredinibacter	Mycoplasma	Xanthobacter	Anaeromyxobacter	Acidovorax	Ca.Phytoplasma	Xenorhabdus	Megamonas	Megasphaera	Desulfatibacillum	Peptoclostridium	butyrate-producing_bacterium	Helicobacter	Xanthomonas	Tepidanaerobacter	Methylobacterium	Dehalococcoides	Clostridium	Treponema	Herbaspirillum
Adjusted P values	0.015	0.015	0.015	0.036	0.036	0.036	0.057	0.06	0.06	0.08	0.08	0.08	0.08	0.08	0.086	0.086	0.086	0.093	0.164	0.164	0.164	0.164	0.174	0.215	0.223	0.223	0.224	0.224	0.224	0.23	0.23	0.23	0.244	0.244	0.244	0.244	0.244	0.244	0.244	0.244	0.244	0.259	0.259	0.28	0.302	0.326	0.344	0.344	0.363
genus_ibs_como	Chlamydia	Blattabacterium	Carnobacterium	Bacillus	Streptococcus	Tistrella	Staphylococcus	Flavobacterium	Legionella	Acidovorax	Anaeromyxobacter	Desulfomicrobium	Listeria	Buchnera	Desulfobulbus	Ilyobacter	Truepera	Phenylobacterium	Dehalococcoides	Hyphomonas	Terriglobus	Clostridium	Mycobacterium	Vibrio	Francisella	Azospirillum	Xanthomonas	Thermobifida	Dickeya	Mycoplasma	Thermovirga	Methanococcus	Amycolatopsis	Gardnerella	Helicobacter	Tropheryma	Borrelia	Campylobacter	Enterobacter	Thauera	Pseudomonas	Brachyspira	Ca.Phytoplasma	Salmonella	Thermoanaerobacter	Sulfurihydrogenibium	Herbaspirillum	Methylobacterium	Veillonella
Adjusted P values	0.059	0.059	0.059	0.059	0.059	0.059	0.059	0.072	0.072	0.089	0.09	0.093	0.093	0.099	0.099	0.125	0.125	0.133	0.133	0.133	0.139	0.146	0.146	0.146	0.15	0.15	0.15	0.15	0.15	0.15	0.15	0.156	0.164	0.178	0.178	0.178	0.179	0.179	0.179	0.182	0.182	0.182	0.182	0.182	0.182	0.2	0.22	0.227	0.227
genus_ibs_dep	Aeropyrum	Thermotoga	Beutenbergia	Thermomonospora	Tolumonas	Adlercreutzia	Thermobifida	Klebsiella	Teredinibacter	Raoultella	Bifidobacterium	Tsukamurella	Shigella	Ca.Phytoplasma	Mycobacterium	Phenylobacterium	Thermosipho	Enterobacteriaceae	Tannerella	Amycolatopsis	Thiomicrospira	Bacteroides	Gardnerella	Syntrophomonas	Sulfurospirillum	Thermosynechococcus	Symbiobacterium	Pyrobaculum	Thauera	Alistipes	Enterobacter	Nitrosomonas	Thioflavicoccus	Thermobispora	Listeria	Desulfovibrio	Chlamydia	Escherichia	Tepidanaerobacter	Thermococcus	Variovorax	Citrobacter	Coraliomargarita	Thiocystis	Acidovorax	Eubacterium	Thermobacillus	Syntrophus	Brachyspira
Adjusted P values	0.951	0.951	0.951	0.951	0.951	0.951	0.951	0.951	0.951	0.951	0.951	0.951	0.951	0.951	0.951	0.951	0.951	0.951	0.951	0.951	0.951	0.951	0.951	0.951	0.951	0.951	0.951	0.951	0.951	0.951	0.951	0.951	0.951	0.951	0.951	0.951	0.951	0.951	0.951	0.951	0.951	0.951	0.951	0.951	0.951	0.951	0.951	0.951	0.951
phylum_con_como	Thermobaculum	Cyanobacteria	Tenericutes	Fusobacteria	Aquificae	Deinococcus-Thermus	Acidobacteria	Firmicutes	Proteobacteria	Chloroflexi	Chlamydiae	Synergistetes	Crenarchaeota	Thermotogae	Actinobacteria	Bacteroidetes	Euryarchaeota	Nitrospirae	Spirochaetes	Verrucomicrobia	Thermodesulfobacteria
Adjusted P values	0.034	0.324	0.324	0.324	0.324	0.324	0.643	0.643	0.643	0.659	0.659	0.659	0.659	0.659	0.978	0.978	1	1	1	1	NaN
phylum_con_dep	Euryarchaeota	Spirochaetes	Chlamydiae	Cyanobacteria	Proteobacteria	Chloroflexi	Firmicutes	Thermobaculum	Acidobacteria	Aquificae	Nitrospirae	Thermotogae	Tenericutes	Bacteroidetes	Crenarchaeota	Fusobacteria	Verrucomicrobia	Deinococcus-Thermus	Actinobacteria	Synergistetes	Thermodesulfobacteria
Adjusted P values	0.694	0.694	0.694	0.694	0.694	0.694	0.694	0.694	0.694	0.694	0.694	0.694	0.694	0.694	0.694	0.694	0.694	0.788	0.812	0.819	NaN
phylum_con_ibs	Thermobaculum	Crenarchaeota	Euryarchaeota	Chlamydiae	Bacteroidetes	Proteobacteria	Chloroflexi	Cyanobacteria	Spirochaetes	Actinobacteria	Thermotogae	Acidobacteria	Nitrospirae	Aquificae	Tenericutes	Firmicutes	Verrucomicrobia	Fusobacteria	Deinococcus-Thermus	Synergistetes	Thermodesulfobacteria
Adjusted P values	0.084	0.268	0.268	0.268	0.268	0.268	0.429	0.472	0.493	0.518	0.628	0.63	0.695	0.695	0.709	0.709	0.936	0.936	0.936	0.951	NaN
phylum_dep_como	Chlamydiae	Firmicutes	Fusobacteria	Proteobacteria	Tenericutes	Chloroflexi	Thermotogae	Acidobacteria	Aquificae	Deinococcus-Thermus	Crenarchaeota	Cyanobacteria	Spirochaetes	Euryarchaeota	Actinobacteria	Nitrospirae	Verrucomicrobia	Bacteroidetes	Synergistetes	Thermobaculum	Thermodesulfobacteria
Adjusted P values	0.055	0.055	0.055	0.101	0.145	0.168	0.177	0.297	0.297	0.452	0.452	0.452	0.452	0.452	0.689	0.689	0.826	0.826	0.926	NaN	NaN
phylum_ibs_como	Chlamydiae	Proteobacteria	Fusobacteria	Acidobacteria	Chloroflexi	Tenericutes	Deinococcus-Thermus	Firmicutes	Bacteroidetes	Actinobacteria	Aquificae	Euryarchaeota	Spirochaetes	Cyanobacteria	Nitrospirae	Crenarchaeota	Thermotogae	Synergistetes	Verrucomicrobia	Thermobaculum	Thermodesulfobacteria
Adjusted P values	0.007	0.057	0.067	0.067	0.067	0.073	0.097	0.187	0.326	0.326	0.326	0.497	0.561	0.6	0.627	0.627	0.667	0.733	0.824	NaN	NaN
phylum_ibs_dep	Crenarchaeota	Thermotogae	Bacteroidetes	Chlamydiae	Verrucomicrobia	Deinococcus-Thermus	Firmicutes	Actinobacteria	Acidobacteria	Proteobacteria	Fusobacteria	Spirochaetes	Cyanobacteria	Euryarchaeota	Synergistetes	Nitrospirae	Chloroflexi	Tenericutes	Aquificae	Thermobaculum	Thermodesulfobacteria
Adjusted P values	0.237	0.237	0.988	0.988	0.988	0.988	0.988	0.988	0.988	0.988	0.988	0.988	0.988	0.988	0.988	0.988	0.988	0.988	0.988	NaN	NaN
species_con_como	Thermobaculum_terrenum	Ureaplasma_urealyticum	Thermoanaerobacter_wiegelii	Thermotoga_elfii	Francisella_noatunensis	Sulfurihydrogenibium_azorense	Treponema_brennaborense	Clostridium_perfringens	Xanthobacter_autotrophicus	Gloeobacter_violaceus	Xanthomonas_campestris	Bartonella_clarridgeiae	Desulfobulbus_propionicus	Methylovorus_sp._MP688	Buchnera_aphidicola	Streptococcus_agalactiae	Gardnerella_vaginalis	Lactobacillus_ruminis	Parabacteroides_distasonis	Rickettsia_africae	Blattabacterium_sp._LPARENBlaberus_giganteusRPAREN	Xanthomonas_albilineans	Brachyspira_pilosicoli	Flavobacterium_indicum	Herbaspirillum_seropedicae	Thermovirga_lienii	Mycoplasma_gallisepticum	Thiomicrospira_crunogena	Ilyobacter_polytropus	Marinobacter_hydrocarbonoclasticus	Synechococcus_elongatus	Staphylococcus_saprophyticus	Vibrio_splendidus	Streptomyces_violaceusniger	Borrelia_garinii	Mycoplasma_bovis	Streptococcus_thermophilus	Streptomyces_coelicolor	Carnobacterium_sp._17-4	Haemophilus_influenzae	Mycobacterium_smegmatis	Pseudomonas_putida	Rickettsia_prowazekii	Thauera_sp._MZ1T	Sulfurospirillum_deleyianum	Roseburia_intestinalis	Streptococcus_pneumoniae	Veillonella_parvula	Streptomyces_albus
Adjusted P values	0.486	0.665	0.665	0.665	0.665	0.665	0.665	0.665	0.75	0.75	0.75	0.75	0.75	0.75	0.75	0.75	0.75	0.75	0.75	0.75	0.75	0.75	0.75	0.75	0.75	0.75	0.75	0.75	0.75	0.75	0.75	0.75	0.75	0.75	0.75	0.75	0.75	0.75	0.75	0.75	0.75	0.75	0.75	0.75	0.75	0.75	0.75	0.75	0.75
species_con_dep	Streptococcus_intermedius	Streptomyces_coelicolor	Vibrio_anguillarum	Enterococcus_faecium	Coprococcus_sp._ART55SLASH1	Enterobacteriaceae_bacterium	Streptococcus_parasanguinis	Tropheryma_whipplei	Vibrio_campbellii	Vibrio_furnissii	Streptococcus_salivarius	Streptomyces_venezuelae	Streptomyces_fulvissimus	Staphylococcus_saprophyticus	Burkholderia_sp._YI23	Cronobacter_sakazakii	Tolumonas_auensis	Streptococcus_thermophilus	Shigella_boydii	Streptomyces_albus	Teredinibacter_turnerae	Legionella_pneumophila	Bacillus_cereus	Methylobacterium_nodulans	Streptococcus_pneumoniae	Streptomyces_collinus	Streptococcus_anginosus	Roseiflexus_castenholzii	Ruminococcus_torques	Streptococcus_agalactiae	Truepera_radiovictrix	Bifidobacterium_animalis	Carnobacterium_sp._17-4	Listeria_monocytogenes	Bartonella_clarridgeiae	Rhizobium_leguminosarum	Thiomonas_arsenitoxydans	Streptococcus_pasteurianus	Citrobacter_koseri	Shigella_sonnei	Mycoplasma_gallisepticum	Treponema_azotonutricium	Burkholderia_sp._CCGE1002	Thermoplasma_acidophilum	Bartonella_australis	Syntrophobotulus_glycolicus	Thioalkalivibrio_nitratireducens	Vibrio_cholerae	Escherichia_fergusonii
Adjusted P values	0.702	0.702	0.702	0.702	0.702	0.702	0.702	0.702	0.702	0.702	0.702	0.702	0.702	0.702	0.702	0.702	0.702	0.702	0.702	0.702	0.702	0.702	0.702	0.702	0.702	0.702	0.702	0.702	0.702	0.702	0.702	0.702	0.705	0.705	0.718	0.718	0.718	0.718	0.718	0.718	0.718	0.718	0.718	0.718	0.718	0.718	0.718	0.718	0.718
species_con_ibs	Sulfurihydrogenibium_azorense	Thermobaculum_terrenum	Streptococcus_pseudopneumoniae	Thermotoga_elfii	Campylobacter_jejuni	Cronobacter_sakazakii	Truepera_radiovictrix	Aeropyrum_pernix	Legionella_pneumophila	Syntrophobotulus_glycolicus	Yersinia_enterocolitica	Methylobacterium_nodulans	Cyanothece_sp._PCC_7822	Helicobacter_cetorum	Thiomonas_arsenitoxydans	Adlercreutzia_equolifaciens	Phenylobacterium_zucineum	Streptococcus_suis	Bifidobacterium_breve	Synechococcus_sp._JA-3-3Ab	Bacteroides_fragilis	Chlamydia_trachomatis	Thiomicrospira_crunogena	Streptococcus_gallolyticus	Tannerella_forsythia	Rhizobium_leguminosarum	Thermoplasma_acidophilum	Coprococcus_sp._ART55SLASH1	Lactobacillus_paracasei	Thermomonospora_curvata	Bartonella_clarridgeiae	Enterococcus_faecalis	Nitrosococcus_halophilus	Streptococcus_pneumoniae	Streptococcus_uberis	Acidovorax_avenae	Bacteroides_salanitronis	Burkholderia_multivorans	Beutenbergia_cavernae	Mesorhizobium_opportunistum	Amycolatopsis_orientalis	Burkholderia_sp._YI23	Mycoplasma_gallisepticum	Bartonella_australis	Sulfurihydrogenibium_sp._YO3AOP1	Tistrella_mobilis	Streptococcus_pasteurianus	Thermotoga_maritima	Mesorhizobium_loti
Adjusted P values	0.593	0.593	0.755	0.755	0.755	0.755	0.755	0.755	0.755	0.755	0.755	0.755	0.755	0.755	0.755	0.755	0.755	0.755	0.755	0.755	0.755	0.755	0.755	0.755	0.755	0.755	0.755	0.755	0.755	0.755	0.755	0.755	0.755	0.755	0.755	0.755	0.755	0.755	0.755	0.755	0.755	0.755	0.755	0.755	0.755	0.755	0.755	0.755	0.755
species_dep_como	Carnobacterium_sp._17-4	Staphylococcus_saprophyticus	Blattabacterium_sp._LPARENBlaberus_giganteusRPAREN	Bacillus_cereus	Bartonella_clarridgeiae	Streptococcus_agalactiae	Mycoplasma_gallisepticum	Flavobacterium_indicum	Listeria_monocytogenes	Streptococcus_thermophilus	Tropheryma_whipplei	Thermotoga_elfii	Buchnera_aphidicola	Bacillus_thuringiensis	Desulfomicrobium_baculatum	Hyphomonas_neptunium	Legionella_pneumophila	Tetragenococcus_halophilus	Desulfobulbus_propionicus	Chlamydia_trachomatis	Ilyobacter_polytropus	Streptococcus_salivarius	Streptococcus_anginosus	Streptococcus_intermedius	Streptococcus_pneumoniae	Xanthomonas_albilineans	Haemophilus_parainfluenzae	Thermotoga_thermarum	Streptococcus_parasanguinis	Sulfurovum_sp._NBC37-1	Marinobacter_hydrocarbonoclasticus	Methylovorus_sp._MP688	Tistrella_mobilis	Truepera_radiovictrix	Thermoanaerobacter_wiegelii	Streptococcus_constellatus	Borrelia_garinii	Streptococcus_pasteurianus	Dickeya_dadantii	Veillonella_parvula	Azospirillum_brasilense	Francisella_noatunensis	Roseiflexus_castenholzii	Thermotoga_maritima	Thermococcus_litoralis	Teredinibacter_turnerae	Xanthobacter_autotrophicus	Anaeromyxobacter_dehalogenans	Acidovorax_avenae
Adjusted P values	0.027	0.027	0.027	0.027	0.027	0.027	0.037	0.037	0.037	0.037	0.063	0.072	0.072	0.096	0.096	0.098	0.098	0.101	0.101	0.11	0.12	0.131	0.164	0.164	0.171	0.188	0.188	0.188	0.188	0.188	0.188	0.188	0.188	0.2	0.2	0.219	0.24	0.246	0.249	0.249	0.259	0.259	0.259	0.266	0.268	0.268	0.268	0.273	0.273
species_ibs_como	Streptococcus_agalactiae	Chlamydia_trachomatis	Bartonella_clarridgeiae	Blattabacterium_sp._LPARENBlaberus_giganteusRPAREN	Carnobacterium_sp._17-4	Mycoplasma_gallisepticum	Bacillus_thuringiensis	Tistrella_mobilis	Staphylococcus_saprophyticus	Bacillus_cereus	Flavobacterium_indicum	Legionella_pneumophila	Acidovorax_avenae	Anaeromyxobacter_dehalogenans	Desulfomicrobium_baculatum	Listeria_monocytogenes	Streptococcus_pneumoniae	Buchnera_aphidicola	Desulfobulbus_propionicus	Streptococcus_suis	Rickettsia_africae	Ilyobacter_polytropus	Truepera_radiovictrix	Phenylobacterium_zucineum	Dehalococcoides_mccartyi	Hyphomonas_neptunium	Amycolatopsis_mediterranei	Terriglobus_roseus	Bartonella_quintana	Campylobacter_jejuni	Clostridium_perfringens	Streptococcus_pasteurianus	Treponema_brennaborense	Francisella_noatunensis	Vibrio_splendidus	Xanthomonas_campestris	Azospirillum_brasilense	Thermobifida_fusca	Dickeya_dadantii	Mycobacterium_smegmatis	Thermovirga_lienii	Methanococcus_voltae	Gardnerella_vaginalis	Mycoplasma_bovis	Tropheryma_whipplei	Borrelia_garinii	Enterobacter_cloacae	Thermoanaerobacter_wiegelii	Thauera_sp._MZ1T
Adjusted P values	0.05	0.05	0.068	0.068	0.069	0.077	0.077	0.077	0.077	0.088	0.088	0.09	0.115	0.118	0.124	0.124	0.124	0.124	0.124	0.124	0.131	0.152	0.155	0.171	0.171	0.171	0.178	0.178	0.178	0.178	0.178	0.178	0.178	0.178	0.178	0.178	0.189	0.19	0.19	0.19	0.19	0.198	0.238	0.238	0.238	0.248	0.248	0.258	0.258
species_ibs_dep	Thermotoga_elfii	Streptococcus_intermedius	Aeropyrum_pernix	Streptococcus_thermophilus	Sulfurihydrogenibium_azorense	Thermotoga_maritima	Streptococcus_pseudopneumoniae	Beutenbergia_cavernae	Streptomyces_cattleya	Thermomonospora_curvata	Thermosipho_melanesiensis	Tolumonas_auensis	Streptococcus_anginosus	Adlercreutzia_equolifaciens	Clostridium_difficile	Thermobifida_fusca	Streptomyces_bingchenggensis	Streptococcus_salivarius	Enterococcus_faecium	Vibrio_vulnificus	Rickettsia_rickettsii	Klebsiella_pneumoniae	Teredinibacter_turnerae	Bifidobacterium_animalis	Streptomyces_davawensis	Bifidobacterium_dentium	Raoultella_ornithinolytica	Streptomyces_fulvissimus	Synechococcus_sp._JA-3-3Ab	Shigella_boydii	Streptomyces_sp._SirexAA-E	Shigella_sonnei	Mycobacterium_smegmatis	Amycolatopsis_orientalis	Bifidobacterium_adolescentis	Vibrio_cholerae	Vibrio_furnissii	Thermus_oshimai	Klebsiella_oxytoca	Tsukamurella_paurometabola	Streptomyces_avermitilis	Vibrio_anguillarum	Bifidobacterium_bifidum	Ca.Phytoplasma_australiense	Shigella_flexneri	Shigella_dysenteriae	Streptomyces_coelicolor	Phenylobacterium_zucineum	Enterobacteriaceae_bacterium
Adjusted P values	0.378	0.65	0.65	0.768	0.78	0.802	0.822	0.822	0.822	0.822	0.822	0.822	0.822	0.874	0.874	0.874	0.874	0.874	0.874	0.874	0.874	0.874	0.874	0.874	0.874	0.874	0.874	0.874	0.874	0.874	0.874	0.874	0.874	0.874	0.874	0.874	0.874	0.874	0.874	0.874	0.874	0.874	0.874	0.874	0.874	0.874	0.874	0.874	0.874
strain_con_como	Thermobaculum_terrenum_ATCC_BAA-798	Ureaplasma_urealyticum_serovar_10_str._ATCC_33699	Thermotoga_sp._RQ2	Thermoanaerobacter_wiegelii_Rt8.B1	Weissella_koreensis_KACC_15510	Thermotoga_elfii_NBRC_107921	Francisella_noatunensis_subsp._orientalis_LADL--07-285A	Sulfurihydrogenibium_azorense_Az-Fu1	Treponema_brennaborense_DSM_12168	Clostridium_perfringens_str._13	Xanthobacter_autotrophicus_Py2	Gloeobacter_violaceus_PCC_7421	Xanthomonas_campestris_pv._raphani_756C	Streptococcus_agalactiae_A909	Bartonella_clarridgeiae_73	Desulfobulbus_propionicus_DSM_2032	Methylovorus_sp._MP688	Streptococcus_agalactiae_NEM316	Buchnera_aphidicola_str._Ak_LPARENAcyrthosiphon_kondoiRPAREN	Faecalibacterium_prausnitzii_SL3SLASH3	Gardnerella_vaginalis_HMP9231	Lactobacillus_ruminis_ATCC_27782	Streptococcus_thermophilus_ND03	Streptococcus_pneumoniae_CGSP14	Streptococcus_suis_BM407	Parabacteroides_distasonis_ATCC_8503	Rickettsia_africae_ESF-5	Blattabacterium_sp._LPARENBlaberus_giganteusRPAREN	Xanthomonas_albilineans_GPE_PC73	Brachyspira_pilosicoli_P43SLASH6SLASH78	Flavobacterium_indicum_GPTSA100-9_=_DSM_17447	Herbaspirillum_seropedicae_SmR1	Thermovirga_lienii_DSM_17291	Haemophilus_influenzae_10810	Mycoplasma_gallisepticum_NC95UNDERSCORE13295-2-2P	Thiomicrospira_crunogena_XCL-2	Ilyobacter_polytropus_DSM_2926	Marinobacter_hydrocarbonoclasticus_ATCC_49840	Synechococcus_elongatus_PCC_7942	Staphylococcus_saprophyticus_subsp._saprophyticus_ATCC_15305	Vibrio_splendidus_LGP32	Streptomyces_violaceusniger_Tu_4113	Borrelia_garinii_PBi	Mycoplasma_bovis_HB0801	Rickettsia_prowazekii_str._NMRC_Madrid_E	Chlamydia_trachomatis_ASLASH363	Roseburia_intestinalis_M50SLASH1	Streptococcus_suis_D9	Streptomyces_coelicolor_A3LPAREN2RPAREN
[truncated: 3,363 more columns]

## Sheet: Supplementary Table 3
Supplementary Table 3 Functions with significantly different gene abundance
Groups in comparison	Enriched group	p-value	IBS	DEP	COMO	COG ID	Functional category	Illustration
IBSvsDEP	D	0.0480073	0.000893367	0.00092959	0.000906009	COG0006	[E]	Xaa-Pro aminopeptidase [Amino acid transport and metabolism]
IBSvsDEP	D	0.0269413	0.000117624	0.000149012	0.000114553	COG0068	[O]	Hydrogenase maturation factor HypF (carbamoyltransferase) [Posttranslational modification, protein turnover, chaperones]
IBSvsDEP	D	0.0231063	0.000100691	0.000137091	0.000112665	COG0083	[E]	Homoserine kinase [Amino acid transport and metabolism]
IBSvsDEP	D	0.0410777	0.000665203	0.000739009	0.000754025	COG0111	[HR]	Phosphoglycerate dehydrogenase or related dehydrogenase []
IBSvsDEP	D	0.00659039	2.86939e-05	4.47208e-05	3.81723e-05	COG0140	[E]	Phosphoribosyl-ATP pyrophosphohydrolase [Amino acid transport and metabolism]
IBSvsDEP	D	0.0224393	0.000395995	0.00043361	0.000426707	COG0152	[F]	Phosphoribosylaminoimidazole-succinocarboxamide synthase [Nucleotide transport and metabolism]
IBSvsDEP	D	0.0163428	0.000557974	0.000617182	0.000582504	COG0169	[E]	Shikimate 5-dehydrogenase [Amino acid transport and metabolism]
IBSvsDEP	D	0.042063	0.00034383	0.000367321	0.00037862	COG0218	[D]	GTP-binding protein EngB required for normal cell division [Cell cycle control, cell division, chromosome partitioning]
IBSvsDEP	D	0.0487921	0.000385194	0.000415238	0.000407083	COG0232	[F]	dGTP triphosphohydrolase [Nucleotide transport and metabolism]
IBSvsDEP	D	0.0160168	0.000359542	0.000562831	0.000446307	COG0243	[C]	Anaerobic selenocysteine-containing dehydrogenase [Energy production and conversion]
IBSvsDEP	D	0.0436863	0.00030461	0.00033526	0.000313808	COG0267	[J]	Ribosomal protein L33 [Translation, ribosomal structure and biogenesis]
IBSvsDEP	D	0.0218107	0.000324157	0.000352642	0.000348295	COG0290	[J]	Translation initiation factor IF-3 [Translation, ribosomal structure and biogenesis]
IBSvsDEP	I	0.016057	0.000752649	0.00067884	0.000697472	COG0297	[G]	Glycogen synthase [Carbohydrate transport and metabolism]
IBSvsDEP	D	0.0113559	0.000215603	0.000259495	0.000216084	COG0309	[O]	Hydrogenase maturation factor [Posttranslational modification, protein turnover, chaperones]
IBSvsDEP	D	0.00489688	0.000313459	0.000354237	0.000324443	COG0350	[L]	O6-methylguanine-DNA--protein-cysteine methyltransferase [Replication, recombination and repair]
IBSvsDEP	I	0.0457621	0.000632248	0.00059054	0.000587566	COG0426	[C]	Flavorubredoxin [Energy production and conversion]
IBSvsDEP	D	0.0328745	0.000313384	0.000420975	0.000380149	COG0437	[C]	Fe-S-cluster-containing dehydrogenase component [Energy production and conversion]
IBSvsDEP	D	0.00186093	0.000505	0.000558435	0.000526824	COG0462	[FE]	Phosphoribosylpyrophosphate synthetase []
IBSvsDEP	I	0.0285324	0.00220381	0.00209897	0.0020961	COG0463	[M]	Glycosyltransferase involved in cell wall bisynthesis [Cell wall/membrane/envelope biogenesis]
IBSvsDEP	I	0.00478165	0.00105833	0.00096039	0.00100732	COG0489	[D]	Chromosome partitioning ATPase, Mrp family, contains Fe-S cluster [Cell cycle control, cell division, chromosome partitioning]
IBSvsDEP	D	0.0207748	0.000594031	0.000659266	0.000628774	COG0517	[T]	CBS domain [Signal transduction mechanisms]
IBSvsDEP	D	0.0449056	0.000563028	0.000681235	0.000567456	COG0531	[E]	Amino acid transporter [Amino acid transport and metabolism]
IBSvsDEP	D	0.0111349	0.000386785	0.000434066	0.000405165	COG0554	[C]	Glycerol kinase [Energy production and conversion]
IBSvsDEP	D	0.0478018	0.000377767	0.000401355	0.000411146	COG0581	[P]	ABC-type phosphate transport system, permease component [Inorganic ion transport and metabolism]
IBSvsDEP	D	0.0399942	0.000455432	0.00049695	0.00045832	COG0703	[E]	Shikimate kinase [Amino acid transport and metabolism]
IBSvsDEP	D	0.0234619	0.000237906	0.000266259	0.000211504	COG0710	[E]	3-dehydroquinate dehydratase [Amino acid transport and metabolism]
IBSvsDEP	D	0.040257	0.000685586	0.000773739	0.000685282	COG0715	[P]	ABC-type nitrate/sulfonate/bicarbonate transport system, periplasmic component [Inorganic ion transport and metabolism]
IBSvsDEP	D	0.0323095	3.57418e-05	5.15275e-05	3.5828e-05	COG0717	[F]	Deoxycytidine triphosphate deaminase [Nucleotide transport and metabolism]
IBSvsDEP	D	0.0424008	0.000248972	0.000299843	0.000251935	COG0722	[E]	3-deoxy-D-arabino-heptulosonate 7-phosphate (DAHP) synthase [Amino acid transport and metabolism]
IBSvsDEP	I	0.00583316	0.000967565	0.000841568	0.000875314	COG0738	[G]	Fucose permease [Carbohydrate transport and metabolism]
IBSvsDEP	D	0.0213082	0.00108955	0.00124348	0.00119248	COG0765	[E]	ABC-type amino acid transport system, permease component [Amino acid transport and metabolism]
IBSvsDEP	D	0.0251661	3.15388e-05	4.65109e-05	3.51357e-05	COG0829	[O]	Urease accessory protein UreH [Posttranslational modification, protein turnover, chaperones]
IBSvsDEP	D	0.0417585	3.00385e-05	4.55055e-05	3.12305e-05	s	[O]	Urease accessory protein UreF [Posttranslational modification, protein turnover, chaperones]
IBSvsDEP	D	0.00775217	0.00129671	0.00150017	0.00139679	COG0834	[ET]	ABC-type amino acid transport/signal transduction system, periplasmic component/domain []
IBSvsDEP	I	0.0438846	0.00132469	0.00107315	0.00141227	COG0840	[NT]	Methyl-accepting chemotaxis protein []
IBSvsDEP	I	0.00328587	0.000127176	9.62659e-05	9.35055e-05	COG1005	[C]	NADH:ubiquinone oxidoreductase subunit 1 (chain H) [Energy production and conversion]
IBSvsDEP	I	0.0447367	0.000246026	0.000205157	0.000240207	COG1089	[M]	GDP-D-mannose dehydratase [Cell wall/membrane/envelope biogenesis]
IBSvsDEP	D	0.0462817	0.000307555	0.000342508	0.000321994	COG1135	[E]	ABC-type methionine transport system, ATPase component [Amino acid transport and metabolism]
IBSvsDEP	D	0.0216179	0.000559626	0.000617998	0.000554341	COG1151	[PC]	Hydroxylamine reductase (hybrid-cluster protein) []
IBSvsDEP	I	0.0310406	0.000871628	0.000779731	0.000806651	COG1193	[L]	dsDNA-specific endonuclease/ATPase MutS2 [Replication, recombination and repair]
IBSvsDEP	D	0.0241689	0.000337629	0.000384196	0.000373838	COG1207	[M]	Bifunctional protein GlmU, N-acetylglucosamine-1-phosphate-uridyltransferase/glucosamine-1-phosphate-acetyltransferase [Cell wall/membrane/envelope biogenesis]
IBSvsDEP	I	0.00899897	0.000213893	0.000170218	0.000209299	COG1256	[N]	Flagellar hook-associated protein FlgK [Cell motility]
IBSvsDEP	I	0.0333107	1.66337e-05	6.79309e-06	2.78163e-06	COG1290	[C]	Cytochrome b subunit of the bc complex [Energy production and conversion]
IBSvsDEP	D	0.0375824	0.000340898	0.000391659	0.000356844	COG1296	[E]	Predicted branched-chain amino acid permease (azaleucine resistance) [Amino acid transport and metabolism]
IBSvsDEP	I	0.0348187	0.000171601	0.0001443	0.000156933	COG1317	[NU]	Flagellar biosynthesis/type III secretory pathway protein FliH []
IBSvsDEP	D	0.0394456	0.000351892	0.000402234	0.000429018	COG1321	[K]	Mn-dependent transcriptional regulator, DtxR family [Transcription]
IBSvsDEP	I	0.00669514	0.00015675	0.000129432	0.000135109	COG1360	[N]	Flagellar motor protein MotB [Cell motility]
IBSvsDEP	D	0.0143211	0.000325665	0.000386747	0.000339855	COG1393	[P]	Arsenate reductase and related proteins, glutaredoxin family [Inorganic ion transport and metabolism]
IBSvsDEP	I	0.0122316	0.000332905	0.000279756	0.000314423	COG1397	[O]	ADP-ribosylglycohydrolase [Posttranslational modification, protein turnover, chaperones]
IBSvsDEP	I	0.0237841	0.000819483	0.000733207	0.000728788	COG1403	[V]	5-methylcytosine-specific restriction endonuclease McrA [Defense mechanisms]
IBSvsDEP	I	0.0301911	0.00284058	0.0025199	0.00251566	COG1472	[G]	Periplasmic beta-glucosidase and related glycosidases [Carbohydrate transport and metabolism]
IBSvsDEP	I	0.0103443	0.00048762	0.000435431	0.000445595	COG1482	[G]	Mannose-6-phosphate isomerase, class I [Carbohydrate transport and metabolism]
IBSvsDEP	I	0.0359673	2.17973e-05	1.18072e-05	2.04543e-05	COG1483	[R]	Predicted ATPase, AAA superfamily [General function prediction only]
IBSvsDEP	D	0.0353766	0.000299155	0.000315713	0.000305257	COG1496	[P]	Copper oxidase (laccase) domain [Inorganic ion transport and metabolism]
IBSvsDEP	I	0.0499854	0.00117289	0.00106305	0.0010603	COG1501	[G]	Alpha-glucosidase, glycosyl hydrolase family GH31 [Carbohydrate transport and metabolism]
IBSvsDEP	D	0.0332675	5.75977e-05	7.28864e-05	7.00558e-05	COG1526	[C]	Formate dehydrogenase assembly factor FdhD [Energy production and conversion]
IBSvsDEP	I	0.0159902	0.000934652	0.000760319	0.0007671	COG1554	[G]	Trehalose and maltose hydrolase (possible phosphorylase) [Carbohydrate transport and metabolism]
IBSvsDEP	I	0.0440105	6.89382e-05	5.48766e-05	6.18924e-05	COG1558	[N]	Flagellar basal body rod protein FlgC [Cell motility]
IBSvsDEP	I	0.0113091	0.000116798	8.07345e-05	0.000123038	COG1572	[O]	Serine protease, subtilase family [Posttranslational modification, protein turnover, chaperones]
IBSvsDEP	I	0.0239265	0.000649534	0.000523578	0.000603361	COG1649	[S]	Uncharacterized lipoprotein YddW, UPF0748 family [Function unknown]
IBSvsDEP	I	0.048629	0.00178681	0.00154477	0.00139045	COG1672	[R]	Predicted ATPase, archaeal AAA ATPase superfamily [General function prediction only]
IBSvsDEP	I	0.0433615	5.89176e-05	3.77912e-05	4.42032e-05	COG1747	[S]	Uncharacterized N-terminal domain of the transcription elongation factor GreA [Function unknown]
IBSvsDEP	I	0.0273057	8.04142e-05	6.45111e-05	7.8555e-05	COG1749	[N]	Flagellar hook protein FlgE [Cell motility]
IBSvsDEP	I	0.00464137	0.000149867	0.000114584	0.000127874	COG1776	[T]	Chemotaxis protein CheY-P-specific phosphatase CheC [Signal transduction mechanisms]
IBSvsDEP	D	0.0353903	0.000197384	0.000218203	0.000235135	COG1837	[R]	Predicted RNA-binding protein YlqC, contains KH domain, UPF0109 family [General function prediction only]
IBSvsDEP	D	0.0239823	4.05347e-05	5.75075e-05	5.06269e-05	COG1848	[R]	Predicted nucleic acid-binding protein, contains PIN domain [General function prediction only]
IBSvsDEP	I	0.0487576	0.000460436	0.000421607	0.000408652	COG1898	[M]	dTDP-4-dehydrorhamnose 3,5-epimerase or related enzyme [Cell wall/membrane/envelope biogenesis]
IBSvsDEP	D	0.0472595	1.1197e-05	1.82891e-05	1.50472e-05	COG1950	[S]	Uncharacterized membrane protein YvlD, DUF360 family [Function unknown]
IBSvsDEP	D	0.00635487	0.000655966	0.000768158	0.000710099	COG1959	[K]	DNA-binding transcriptional regulator, IscR family [Transcription]
IBSvsDEP	D	0.016529	0.000497685	0.000573389	0.000552527	COG1982	[E]	Arginine/lysine/ornithine decarboxylase [Amino acid transport and metabolism]
IBSvsDEP	D	0.0145556	0.000202558	0.000248199	0.000226309	COG1989	[NU]	Prepilin signal peptidase PulO (type II secretory pathway) or related peptidase []
IBSvsDEP	D	0.0216476	2.1376e-05	5.08809e-05	4.17904e-05	COG2041	[C]	Periplasmic DMSO/TMAO reductase YedYZ, molybdopterin-dependent catalytic subunit [Energy production and conversion]
IBSvsDEP	D	0.0169992	0.000142195	0.000166778	0.000155091	COG2082	[H]	Precorrin isomerase [Coenzyme transport and metabolism]
IBSvsDEP	D	0.00497434	0.000223226	0.000265479	0.00021516	COG2109	[H]	ATP:corrinoid adenosyltransferase [Coenzyme transport and metabolism]
IBSvsDEP	D	0.0489622	0.000169247	0.000199389	0.000168934	COG2116	[P]	Formate/nitrite transporter FocA, FNT family [Inorganic ion transport and metabolism]
IBSvsDEP	I	0.0468882	0.000461028	0.000375875	0.000419309	COG2152	[G]	Predicted glycosyl hydrolase, GH43/DUF377 family [Carbohydrate transport and metabolism]
IBSvsDEP	D	0.029243	0.000185091	0.000216038	0.000219517	COG2179	[R]	Predicted phosphohydrolase YqeG, HAD superfamily [General function prediction only]
IBSvsDEP	D	0.0239696	0.000105283	0.000131633	9.93395e-05	COG2190	[G]	Phosphotransferase system IIA component [Carbohydrate transport and metabolism]
IBSvsDEP	D	0.0487039	0.0012435	0.00140595	0.00129857	COG2197	[TK]	DNA-binding response regulator, NarL/FixJ family, contains REC and HTH domains []
IBSvsDEP	D	0.0247149	0.0001742	0.000221695	0.000163884	COG2222	[M]	Fructoselysine-6-P-deglycase FrlB and related proteins with duplicated sugar isomerase (SIS) domain [Cell wall/membrane/envelope biogenesis]
IBSvsDEP	D	0.0132192	0.000179931	0.000209582	0.000185401	COG2243	[H]	Precorrin-2 methylase [Coenzyme transport and metabolism]
IBSvsDEP	I	0.033466	5.35209e-05	4.32893e-05	5.17841e-05	COG2257	[U]	Type III secretion system substrate exporter, FlhB-like [Intracellular trafficking, secretion, and vesicular transport]
IBSvsDEP	I	0.0472593	0.000346523	0.000287018	0.000353381	COG2273	[G]	Beta-glucanase, GH16 family [Carbohydrate transport and metabolism]
IBSvsDEP	D	0.0476228	0.000146429	0.000167888	0.000161317	COG2326	[C]	Polyphosphate kinase 2, PPK2 family [Energy production and conversion]
IBSvsDEP	D	0.00488065	2.79792e-05	4.75262e-05	2.9056e-05	COG2371	[O]	Urease accessory protein UreE [Posttranslational modification, protein turnover, chaperones]
IBSvsDEP	I	0.0321964	0.000598415	0.000536628	0.000548304	COG2407	[G]	L-fucose isomerase or related protein [Carbohydrate transport and metabolism]
IBSvsDEP	D	0.0312078	3.81314e-05	5.38628e-05	4.96243e-05	COG2519	[J]	tRNA A58 N-methylase Trm61 [Translation, ribosomal structure and biogenesis]
IBSvsDEP	D	0.00499106	0.000444381	0.00048169	0.00049608	COG2606	[J]	Cys-tRNA(Pro) deacylase, prolyl-tRNA editing enzyme YbaK/EbsC [Translation, ribosomal structure and biogenesis]
IBSvsDEP	I	0.0394645	0.00242485	0.00216264	0.00251285	COG2755	[E]	Lysophospholipase L1 or related esterase [Amino acid transport and metabolism]
IBSvsDEP	D	0.0099935	2.59653e-05	3.95062e-05	3.36469e-05	COG2821	[M]	Membrane-bound lytic murein transglycosylase [Cell wall/membrane/envelope biogenesis]
IBSvsDEP	D	0.0224316	0.000159993	0.000188406	0.000165586	COG2827	[L]	Predicted endonuclease, GIY-YIG superfamily [Replication, recombination and repair]
IBSvsDEP	I	0.0327254	0.000855406	0.000771265	0.000779558	COG2865	[K]	Predicted transcriptional regulator, contains HTH domain [Transcription]
IBSvsDEP	D	0.010258	0.000241024	0.000282326	0.000238226	COG2896	[H]	Molybdenum cofactor biosynthesis enzyme MoaA [Coenzyme transport and metabolism]
IBSvsDEP	I	0.0457401	0.000170285	0.000139437	0.000154805	COG2908	[M]	UDP-2,3-diacylglucosamine pyrophosphatase LpxH [Cell wall/membrane/envelope biogenesis]
IBSvsDEP	D	0.0127347	1.59416e-05	2.52688e-05	2.33237e-05	COG2929	[S]	Uncharacterized conserved protein, DUF497 family [Function unknown]
IBSvsDEP	D	0.0311028	2.06414e-05	3.13561e-05	1.8934e-05	COG2951	[M]	Membrane-bound lytic murein transglycosylase B [Cell wall/membrane/envelope biogenesis]
IBSvsDEP	I	0.0426704	0.000647354	0.000526263	0.000522898	COG3023	[M]	N-acetyl-anhydromuramyl-L-alanine amidase AmpD [Cell wall/membrane/envelope biogenesis]
IBSvsDEP	D	0.0468909	1.76777e-05	2.50289e-05	1.67019e-05	COG3028	[J]	Ribosomal 50S subunit-associated protein YjgA (function unknown), DUF615 family [Translation, ribosomal structure and biogenesis]
IBSvsDEP	I	0.037858	0.000750093	0.000655682	0.000722625	COG3039	[X]	Transposase and inactivated derivatives, IS5 family [Mobilome: prophages, transposons]
IBSvsDEP	I	0.0462531	0.000120774	9.56565e-05	9.25719e-05	COG3172	[H]	Nicotinamide riboside kinase [Coenzyme transport and metabolism]
IBSvsDEP	I	0.0182941	3.14265e-05	2.14156e-05	2.67311e-05	COG3211	[R]	Secreted phosphatase, PhoX family [General function prediction only]
IBSvsDEP	D	0.0332302	2.08002e-06	7.18537e-06	3.65847e-06	COG3222	[S]	Uncharacterized conserved protein, glycosyltransferase A (GT-A) superfamily, DUF2064 family [Function unknown]
IBSvsDEP	I	0.0471587	0.00510638	0.004362	0.0044401	COG3250	[G]	Beta-galactosidase/beta-glucuronidase [Carbohydrate transport and metabolism]
IBSvsDEP	I	0.00412072	0.000201846	0.000147464	0.000169646	COG3292	[T]	Periplasmic ligand-binding sensor domain [Signal transduction mechanisms]
IBSvsDEP	D	0.0438392	1.62547e-06	5.97648e-06	2.04e-06	COG3300	[T]	MHYT domain, NO-binding membrane sensor [Signal transduction mechanisms]
IBSvsDEP	D	0.0359005	9.44882e-06	1.55459e-05	1.03751e-05	COG3323	[S]	Uncharacterized protein [Function unknown]
IBSvsDEP	I	0.0185123	0.000888195	0.000800895	0.000769353	COG3344	[X]	Retron-type reverse transcriptase [Mobilome: prophages, transposons]
IBSvsDEP	D	0.0497935	3.93095e-05	7.86543e-05	6.30636e-05	COG3381	[O]	Cytoplasmic chaperone TorD involved in molybdoenzyme TorA maturation [Posttranslational modification, protein turnover, chaperones]
IBSvsDEP	D	0.0259787	9.80669e-05	0.000124964	9.45446e-05	COG3480	[T]	Predicted secreted protein containing a PDZ domain [Signal transduction mechanisms]
IBSvsDEP	I	0.0244706	6.19139e-05	4.77463e-05	4.58845e-05	COG3489	[S]	Predicted periplasmic lipoprotein [Function unknown]
IBSvsDEP	I	0.0431733	0.00197013	0.00163636	0.00167075	COG3507	[G]	Beta-xylosidase [Carbohydrate transport and metabolism]
IBSvsDEP	I	0.0279231	0.00127949	0.00105803	0.00114953	COG3525	[G]	N-acetyl-beta-hexosaminidase [Carbohydrate transport and metabolism]
IBSvsDEP	D	0.00504056	0.000230486	0.000267272	0.000271236	COG3601	[H]	Riboflavin transporter FmnP [Coenzyme transport and metabolism]
IBSvsDEP	I	0.0459306	5.64866e-06	2.20519e-06	5.2009e-06	COG3602	[S]	Uncharacterized protein [Function unknown]
IBSvsDEP	D	0.018834	0.000244134	0.000286501	0.000241529	COG3610	[S]	Uncharacterized membrane protein YjjB, DUF3815 family [Function unknown]
IBSvsDEP	I	0.0155656	0.000156083	0.000130485	0.000161815	COG3635	[G]	2,3-bisphosphoglycerate-independent phosphoglycerate mutase, archeal type [Carbohydrate transport and metabolism]
IBSvsDEP	I	0.0136466	4.32989e-05	3.03857e-05	4.95221e-05	COG3664	[G]	Beta-xylosidase [Carbohydrate transport and metabolism]
IBSvsDEP	I	0.0360954	0.000221017	0.000191321	0.000196929	COG3774	[M]	Mannosyltransferase OCH1 or related enzyme [Cell wall/membrane/envelope biogenesis]
IBSvsDEP	I	0.0472105	0.000258615	0.000220619	0.000227614	COG3808	[C]	Na or H+translocating membrane pyrophosphatase [Energy production and conversion]
IBSvsDEP	I	0.0201638	0.000359109	0.000271503	0.000288159	COG3866	[G]	Pectate lyase [Carbohydrate transport and metabolism]
IBSvsDEP	I	0.0390748	0.00020788	0.000170558	0.000182576	COG3867	[G]	Arabinogalactan endo-1,4-beta-galactosidase [Carbohydrate transport and metabolism]
IBSvsDEP	I	0.0457384	0.000130995	0.000101522	0.000121345	COG3947	[TK]	Two-component response regulator, SAPR family, consists of REC, wHTH and BTAD domains []
IBSvsDEP	I	0.0311971	0.000766418	0.000676522	0.00075855	COG3968	[E]	Glutamine synthetase type III [Amino acid transport and metabolism]
IBSvsDEP	D	0.0154578	1.96353e-06	9.14143e-06	5.15241e-06	COG4047	[L]	N-glycosylase/DNA lyase [Replication, recombination and repair]
IBSvsDEP	I	0.0399564	9.53347e-05	7.15985e-05	7.84085e-05	COG4085	[A]	DNA/RNA endonuclease YhcR, contains UshA esterase domain [RNA processing and modification]
IBSvsDEP	I	0.0130353	0.00012013	0.000100237	9.16279e-05	COG4115	[V]	Toxin component of the Txe-Axe toxin-antitoxin module, Txe/YoeB family [Defense mechanisms]
IBSvsDEP	I	0.0392464	7.37579e-05	5.26937e-05	7.12325e-05	COG4296	[S]	Uncharacterized protein [Function unknown]
IBSvsDEP	I	0.0336429	2.10417e-06	0	4.02193e-07	COG4306	[S]	Uncharacterized protein [Function unknown]
IBSvsDEP	I	0.0236095	5.23963e-05	3.85576e-05	4.80559e-05	COG4377	[S]	Uncharacterized membrane protein YhfC [Function unknown]
IBSvsDEP	I	0.0151569	2.20147e-05	1.34573e-05	1.9479e-05	COG4396	[X]	Mu-like prophage host-nuclease inhibitor protein Gam [Mobilome: prophages, transposons]
IBSvsDEP	D	0.0447546	5.48024e-05	7.75365e-05	4.27894e-05	COG4478	[S]	Uncharacterized membrane protein [Function unknown]
IBSvsDEP	D	0.0373489	2.12363e-05	3.33796e-05	3.06182e-05	COG4487	[S]	Uncharacterized protein [Function unknown]
IBSvsDEP	D	0.0446124	0.000257984	0.000305006	0.000255824	COG4585	[T]	Signal transduction histidine kinase [Signal transduction mechanisms]
IBSvsDEP	D	0.0359676	8.11901e-06	1.2405e-05	1.4609e-05	COG4662	[P]	ABC-type tungstate transport system, periplasmic component [Inorganic ion transport and metabolism]
IBSvsDEP	D	0.0249355	7.48376e-05	9.96672e-05	7.39986e-05	COG4717	[S]	Uncharacterized protein YhaN [Function unknown]
IBSvsDEP	I	0.0466847	0.000567776	0.000488551	0.000520587	COG4733	[X]	Phage-related protein, tail component [Mobilome: prophages, transposons]
IBSvsDEP	I	0.0255022	0.00020908	0.000158812	0.000153129	COG4735	[S]	Uncharacterized protein YaaW, UPF0174 family [Function unknown]
IBSvsDEP	D	0.00773758	1.0641e-06	3.60984e-06	2.21074e-06	COG4745	[R]	Predicted membrane-bound mannosyltransferase [General function prediction only]
IBSvsDEP	I	0.0404894	3.68345e-05	2.61902e-05	4.02422e-05	COG4753	[TK]	Two-component response regulator, YesN/AraC family, consists of REC and AraC-type DNA-binding domains []
IBSvsDEP	I	0.0377571	0.000627835	0.000557396	0.000583597	COG4804	[R]	Predicted nuclease of restriction endonuclease-like (RecB) superfamily, DUF1016 family [General function prediction only]
IBSvsDEP	I	0.0453669	0.000241264	0.000181092	0.000181372	COG4833	[G]	Predicted alpha-1,6-mannanase, GH76 family [Carbohydrate transport and metabolism]
IBSvsDEP	I	0.0295265	0.00142733	0.00125886	0.00143322	COG4886	[K]	Leucine-rich repeat (LRR) protein [Transcription]
IBSvsDEP	D	0.0362015	1.06145e-05	1.77433e-05	1.50316e-05	COG4898	[S]	Uncharacterized protein [Function unknown]
IBSvsDEP	I	0.0464936	0.000342775	0.000309286	0.000345531	COG4912	[L]	3-methyladenine DNA glycosylase AlkD [Replication, recombination and repair]
IBSvsDEP	D	0.0354803	5.71189e-05	7.16865e-05	5.239e-05	COG4924	[S]	Uncharacterized protein [Function unknown]
IBSvsDEP	I	0.0169012	0.000149901	0.000114885	0.000145983	COG4926	[X]	Phage-related protein [Mobilome: prophages, transposons]
IBSvsDEP	D	0.0158022	2.62206e-06	8.35093e-06	4.78628e-06	COG4963	[UW]	Flp pilus assembly protein, ATPase CpaE []
IBSvsDEP	I	0.0454879	0.00145405	0.00127642	0.00163336	COG5492	[R]	Uncharacterized conserved protein YjdB, contains Ig-like domain [General function prediction only]
IBSvsDEP	I	0.0449286	0.00122978	0.00106421	0.00105446	COG5545	[X]	Predicted P-loop ATPase and inactivated derivatives [Mobilome: prophages, transposons]
IBSvsDEP	I	0.0358382	1.86824e-06	3.25861e-07	2.01911e-06	COG5573	[R]	Predicted nucleic acid-binding protein, contains PIN domain [General function prediction only]
IBSvsDEP	I	0.00530311	6.17591e-05	4.0496e-05	4.4069e-05	COG5610	[R]	Predicted hydrolase, HAD superfamily [General function prediction only]
IBSvsDEP	D	0.0499477	5.48806e-06	1.01549e-05	1.12126e-05	COG5619	[S]	Uncharacterized protein [Function unknown]
IBSvsCOMO	C	0.00438617	0.000406952	0.000416947	0.000459401	COG0016	[J]	Phenylalanyl-tRNA synthetase alpha subunit [Translation, ribosomal structure and biogenesis]
IBSvsCOMO	I	0.0149405	0.000308241	0.000307292	0.000251446	COG0021	[G]	Transketolase [Carbohydrate transport and metabolism]
IBSvsCOMO	C	0.0144853	0.000365084	0.000370485	0.000406149	COG0048	[J]	Ribosomal protein S12 [Translation, ribosomal structure and biogenesis]
IBSvsCOMO	C	0.0157308	0.000676357	0.000708234	0.000781257	COG0050	[J]	Translation elongation factor EF-Tu, a GTPase [Translation, ribosomal structure and biogenesis]
IBSvsCOMO	C	0.0391623	0.000412565	0.000408944	0.00044476	COG0052	[J]	Ribosomal protein S2 [Translation, ribosomal structure and biogenesis]
IBSvsCOMO	C	0.00830644	0.000518641	0.000541814	0.000587033	COG0057	[G]	Glyceraldehyde-3-phosphate dehydrogenase/erythrose-4-phosphate dehydrogenase [Carbohydrate transport and metabolism]
IBSvsCOMO	C	0.00803008	6.52157e-05	7.13224e-05	9.28752e-05	COG0063	[F]	NAD(P)H-hydrate repair enzyme Nnr, NAD(P)H-hydrate dehydratase domain [Nucleotide transport and metabolism]
IBSvsCOMO	I	0.0147973	0.000554626	0.000583188	0.000493861	COG0065	[E]	Homoaconitase/3-isopropylmalate dehydratase large subunit [Amino acid transport and metabolism]
IBSvsCOMO	C	0.0192462	0.000372301	0.000376494	0.000414111	COG0080	[J]	Ribosomal protein L11 [Translation, ribosomal structure and biogenesis]
IBSvsCOMO	C	0.00411832	0.000413849	0.000423926	0.000452396	COG0082	[E]	Chorismate synthase [Amino acid transport and metabolism]
IBSvsCOMO	C	0.0176295	0.000410535	0.000386496	0.000442776	COG0088	[J]	Ribosomal protein L4 [Translation, ribosomal structure and biogenesis]
IBSvsCOMO	C	0.0337405	0.000343863	0.000336903	0.000371113	COG0091	[J]	Ribosomal protein L22 [Translation, ribosomal structure and biogenesis]
IBSvsCOMO	C	0.0161676	0.000341103	0.000344904	0.000373843	COG0093	[J]	Ribosomal protein L14 [Translation, ribosomal structure and biogenesis]
IBSvsCOMO	C	0.00311885	0.000345798	0.000365524	0.000385652	COG0102	[J]	Ribosomal protein L13 [Translation, ribosomal structure and biogenesis]
IBSvsCOMO	C	0.0407195	0.000376642	0.000386421	0.000414543	COG0103	[J]	Ribosomal protein S9 [Translation, ribosomal structure and biogenesis]
IBSvsCOMO	C	0.0459144	0.000320318	0.000341583	0.000341065	COG0106	[E]	Phosphoribosylformimino-5-aminoimidazole carboxamide ribonucleotide (ProFAR) isomerase [Amino acid transport and metabolism]
IBSvsCOMO	I	0.0123727	0.000351262	0.000346329	0.000300034	COG0108	[H]	3,4-dihydroxy-2-butanone 4-phosphate synthase [Coenzyme transport and metabolism]
IBSvsCOMO	C	0.00919836	0.000665203	0.000739009	0.000754025	COG0111	[HR]	Phosphoglycerate dehydrogenase or related dehydrogenase []
IBSvsCOMO	I	0.000160589	0.000330132	0.00031977	0.000258656	COG0117	[H]	Pyrimidine deaminase domain of riboflavin biosynthesis protein RibD [Coenzyme transport and metabolism]
IBSvsCOMO	C	0.0481162	0.000211662	0.000221513	0.000257303	COG0125	[F]	Thymidylate kinase [Nucleotide transport and metabolism]
IBSvsCOMO	C	0.00517225	0.000387583	0.000396813	0.000430164	COG0130	[J]	tRNA U55 pseudouridine synthase TruB, may also work on U342 of tmRNA [Translation, ribosomal structure and biogenesis]
IBSvsCOMO	I	0.0434847	0.000322894	0.000328946	0.000288772	COG0133	[E]	Tryptophan synthase beta chain [Amino acid transport and metabolism]
IBSvsCOMO	I	0.0377418	0.000420698	0.00044634	0.000375078	COG0147	[EH]	Anthranilate/para-aminobenzoate synthases component I []
IBSvsCOMO	C	0.0411902	0.000395995	0.00043361	0.000426707	COG0152	[F]	Phosphoribosylaminoimidazole-succinocarboxamide synthase [Nucleotide transport and metabolism]
IBSvsCOMO	C	0.0219574	0.000356129	0.000365923	0.00038109	COG0164	[L]	Ribonuclease HII [Replication, recombination and repair]
IBSvsCOMO	I	0.0369202	0.000238981	0.000226826	0.000216387	COG0179	[Q]	2-keto-4-pentenoate hydratase/2-oxohepta-3-ene-1,7-dioic acid hydratase (catechol pathway) [Secondary metabolites biosynthesis, transport and catabolism]
IBSvsCOMO	C	0.010576	0.000405848	0.000424619	0.000479476	COG0183	[I]	Acetyl-CoA acetyltransferase [Lipid transport and metabolism]
IBSvsCOMO	C	0.010588	0.000333578	0.000342516	0.00037618	COG0184	[J]	Ribosomal protein S15P/S13E [Translation, ribosomal structure and biogenesis]
IBSvsCOMO	C	0.0166772	0.000331202	0.000346069	0.000366914	COG0185	[J]	Ribosomal protein S19 [Translation, ribosomal structure and biogenesis]
IBSvsCOMO	C	0.0274535	0.00058853	0.00058645	0.000636996	COG0192	[H]	S-adenosylmethionine synthetase [Coenzyme transport and metabolism]
IBSvsCOMO	C	0.0451511	0.00036755	0.000371871	0.000394278	COG0197	[J]	Ribosomal protein L16/L10AE [Translation, ribosomal structure and biogenesis]
IBSvsCOMO	C	0.0498125	0.000336413	0.000335151	0.000359468	COG0198	[J]	Ribosomal protein L24 [Translation, ribosomal structure and biogenesis]
IBSvsCOMO	C	0.0188289	0.000365076	0.000393345	0.00040488	COG0203	[J]	Ribosomal protein L17 [Translation, ribosomal structure and biogenesis]
IBSvsCOMO	I	0.0020959	0.000390524	0.000385458	0.000311733	COG0209	[F]	Ribonucleotide reductase alpha subunit [Nucleotide transport and metabolism]
IBSvsCOMO	C	0.0147217	0.000335122	0.00035802	0.00036572	COG0211	[J]	Ribosomal protein L27 [Translation, ribosomal structure and biogenesis]
IBSvsCOMO	C	0.0039051	0.000380518	0.000387227	0.000414732	COG0217	[KJ]	Transcriptional and/or translational regulatory protein YebC/TACO1 []
IBSvsCOMO	C	0.00798106	0.00034383	0.000367321	0.00037862	COG0218	[D]	GTP-binding protein EngB required for normal cell division [Cell cycle control, cell division, chromosome partitioning]
IBSvsCOMO	C	0.00896857	8.99273e-05	0.000105137	0.000129394	COG0221	[CP]	Inorganic pyrophosphatase []
IBSvsCOMO	C	0.0431866	0.000378835	0.000402759	0.000412463	COG0231	[J]	Translation elongation factor P (EF-P)/translation initiation factor 5A (eIF-5A) [Translation, ribosomal structure and biogenesis]
IBSvsCOMO	C	0.0425118	0.000336973	0.000350295	0.000363506	COG0234	[O]	Co-chaperonin GroES (HSP10) [Posttranslational modification, protein turnover, chaperones]
IBSvsCOMO	C	0.0284936	0.000327203	0.000351112	0.000355489	COG0254	[J]	Ribosomal protein L31 [Translation, ribosomal structure and biogenesis]
IBSvsCOMO	C	0.00564572	0.000310841	0.000328964	0.00034499	COG0261	[J]	Ribosomal protein L21 [Translation, ribosomal structure and biogenesis]
IBSvsCOMO	C	0.0350866	0.000413855	0.00043952	0.000461974	COG0264	[J]	Translation elongation factor EF-Ts [Translation, ribosomal structure and biogenesis]
IBSvsCOMO	C	0.0240948	0.000954435	0.000932519	0.00102263	COG0265	[O]	Periplasmic serine protease, S1-C subfamily, contain C-terminal PDZ domain [Posttranslational modification, protein turnover, chaperones]
IBSvsCOMO	I	0.0455963	0.000986284	0.000988296	0.000916017	COG0317	[TK]	(p)ppGpp synthase/hydrolase, HD superfamily []
IBSvsCOMO	C	0.0362387	0.000588746	0.000635299	0.000655222	COG0330	[O]	Regulator of protease activity HflC, stomatin/prohibitin superfamily [Posttranslational modification, protein turnover, chaperones]
IBSvsCOMO	C	0.0295419	0.000465708	0.000469088	0.000506022	COG0340	[H]	Biotin-(acetyl-CoA carboxylase) ligase [Coenzyme transport and metabolism]
IBSvsCOMO	C	0.00958834	0.000312906	0.000324601	0.000369949	COG0344	[I]	Phospholipid biosynthesis protein PlsY, probable glycerol-3-phosphate acyltransferase [Lipid transport and metabolism]
IBSvsCOMO	C	0.0400951	0.000349419	0.000353505	0.000374783	COG0360	[J]	Ribosomal protein S6 [Translation, ribosomal structure and biogenesis]
IBSvsCOMO	C	0.0092788	0.00028008	0.000319259	0.000347632	COG0410	[E]	ABC-type branched-chain amino acid transport system, ATPase component [Amino acid transport and metabolism]
IBSvsCOMO	C	0.00936342	0.000285732	0.00030954	0.000358829	COG0411	[E]	ABC-type branched-chain amino acid transport system, ATPase component [Amino acid transport and metabolism]
IBSvsCOMO	I	0.0275436	0.000632248	0.00059054	0.000587566	COG0426	[C]	Flavorubredoxin [Energy production and conversion]
IBSvsCOMO	C	0.0355229	0.0027764	0.00288824	0.00292974	COG0456	[J]	Ribosomal protein S18 acetylase RimI and related acetyltransferases [Translation, ribosomal structure and biogenesis]
IBSvsCOMO	I	0.00213036	0.00197248	0.0020221	0.00181993	COG0488	[R]	ATPase components of ABC transporters with duplicated ATPase domains [General function prediction only]
IBSvsCOMO	I	0.0210647	0.00136001	0.00131003	0.001255	COG0507	[L]	ATP-dependent exoDNAse (exonuclease V), alpha subunit, helicase superfamily I [Replication, recombination and repair]
IBSvsCOMO	I	0.0292674	0.000809128	0.00076834	0.000724992	COG0514	[L]	Superfamily II DNA helicase RecQ [Replication, recombination and repair]
IBSvsCOMO	C	0.0268134	0.000727041	0.000715569	0.000800213	COG0543	[HC]	NAD(P)H-flavin reductase []
IBSvsCOMO	I	0.0160102	0.000527646	0.000520814	0.00047342	COG0557	[K]	Exoribonuclease R [Transcription]
IBSvsCOMO	C	0.0165912	0.000447859	0.000453327	0.00048956	COG0558	[I]	Phosphatidylglycerophosphate synthase [Lipid transport and metabolism]
IBSvsCOMO	C	0.00926807	0.000303811	0.000318706	0.000368579	COG0559	[E]	Branched-chain amino acid ABC-type transport system, permease component [Amino acid transport and metabolism]
IBSvsCOMO	C	0.000516576	0.00034653	0.000362262	0.000389231	COG0576	[O]	Molecular chaperone GrpE (heat shock protein) [Posttranslational modification, protein turnover, chaperones]
IBSvsCOMO	C	0.00807622	0.000377767	0.000401355	0.000411146	COG0581	[P]	ABC-type phosphate transport system, permease component [Inorganic ion transport and metabolism]
IBSvsCOMO	I	0.0207515	0.000231331	0.000225313	0.000188432	COG0603	[J]	7-cyano-7-deazaguanine synthase (queuosine biosynthesis) [Translation, ribosomal structure and biogenesis]
IBSvsCOMO	C	0.0158867	0.000423323	0.000417057	0.00048486	COG0618	[F]	nanoRNase/pAp phosphatase, hydrolyzes c-di-AMP and oligoRNAs [Nucleotide transport and metabolism]
IBSvsCOMO	C	0.0417149	0.000644688	0.000699372	0.000736725	COG0619	[H]	Energy-coupling factor transporter transmembrane protein EcfT [Coenzyme transport and metabolism]
IBSvsCOMO	C	0.00528706	0.000856279	0.000890908	0.000922669	COG0628	[R]	Predicted PurR-regulated permease PerM [General function prediction only]
IBSvsCOMO	C	0.00054926	0.000345904	0.000360757	0.000390441	COG0632	[L]	Holliday junction resolvasome RuvABC DNA-binding subunit [Replication, recombination and repair]
IBSvsCOMO	C	0.00235238	0.000134378	0.000123359	0.000182814	COG0644	[C]	Dehydrogenase (flavoprotein) [Energy production and conversion]
IBSvsCOMO	C	0.0186332	0.000332652	0.00034589	0.000366882	COG0648	[L]	Endonuclease IV [Replication, recombination and repair]
IBSvsCOMO	I	0.0222118	0.00012753	0.000111427	0.000103689	COG0649	[C]	NADH:ubiquinone oxidoreductase 49 kD subunit (chain D) [Energy production and conversion]
IBSvsCOMO	I	0.0151748	0.000447136	0.00042807	0.000398828	COG0659	[P]	Sulfate permease or related transporter, MFS superfamily [Inorganic ion transport and metabolism]
IBSvsCOMO	I	0.00603695	0.00138791	0.00133351	0.000971829	COG0675	[X]	Transposase [Mobilome: prophages, transposons]
IBSvsCOMO	C	0.0172382	0.000448772	0.000463511	0.000533551	COG0683	[E]	ABC-type branched-chain amino acid transport system, periplasmic component [Amino acid transport and metabolism]
IBSvsCOMO	I	0.0303884	0.000335473	0.00033884	0.000307996	COG0692	[L]	Uracil DNA glycosylase [Replication, recombination and repair]
IBSvsCOMO	C	0.0244967	0.000482176	0.000507827	0.000521476	COG0698	[G]	Ribose 5-phosphate isomerase RpiB [Carbohydrate transport and metabolism]
IBSvsCOMO	C	0.000835738	0.000332661	0.000336311	0.000370473	COG0704	[P]	Phosphate uptake regulator [Inorganic ion transport and metabolism]
IBSvsCOMO	C	0.019429	0.0002341	0.000253974	0.00027271	COG0718	[R]	Conserved DNA-binding protein YbaB (function unknown) [General function prediction only]
IBSvsCOMO	I	0.0292436	0.000967565	0.000841568	0.000875314	COG0738	[G]	Fucose permease [Carbohydrate transport and metabolism]
IBSvsCOMO	I	0.0150126	0.000225727	0.000228554	0.000196486	COG0761	[I]	4-Hydroxy-3-methylbut-2-enyl diphosphate reductase IspH [Lipid transport and metabolism]
IBSvsCOMO	C	0.003066	0.000320362	0.000333344	0.000348252	COG0779	[J]	Ribosome maturation factor RimP [Translation, ribosomal structure and biogenesis]
IBSvsCOMO	I	0.0102815	0.000187672	0.000178245	0.000148504	COG0780	[J]	NADPH-dependent 7-cyano-7-deazaguanine reductase QueF, C-terminal domain, T-fold superfamily [Translation, ribosomal structure and biogenesis]
IBSvsCOMO	C	0.0229087	0.00051215	0.00053266	0.000554415	COG0782	[K]	Transcription elongation factor, GreA/GreB family [Transcription]
IBSvsCOMO	C	0.0336537	0.000583891	0.000574071	0.000686055	COG0790	[T]	TPR repeat [Signal transduction mechanisms]
IBSvsCOMO	C	0.0246823	0.000304528	0.00032475	0.000325184	COG0799	[J]	Ribosomal silencing factor RsfS, regulates association of 30S and 50S subunits [Translation, ribosomal structure and biogenesis]
IBSvsCOMO	C	0.0320502	0.000316324	0.000338709	0.000372185	COG0800	[G]	2-keto-3-deoxy-6-phosphogluconate aldolase [Carbohydrate transport and metabolism]
IBSvsCOMO	C	0.0484168	0.00034859	0.000357692	0.000374443	COG0806	[J]	Ribosomal 30S subunit maturation factor RimM, required for 16S rRNA processing [Translation, ribosomal structure and biogenesis]
IBSvsCOMO	C	0.00936802	0.000630602	0.000642916	0.000709511	COG0822	[O]	NifU homolog involved in Fe-S cluster formation [Posttranslational modification, protein turnover, chaperones]
IBSvsCOMO	I	0.00303344	0.000127176	9.62659e-05	9.35055e-05	COG1005	[C]	NADH:ubiquinone oxidoreductase subunit 1 (chain H) [Energy production and conversion]
IBSvsCOMO	I	0.0157888	0.000231562	0.000256164	0.000181749	COG1027	[E]	Aspartate ammonia-lyase [Amino acid transport and metabolism]
IBSvsCOMO	I	0.0336979	1.27772e-06	2.23016e-06	0	COG1059	[LV]	Thermostable 8-oxoguanine DNA glycosylase []
IBSvsCOMO	C	0.0188257	0.000623993	0.000601513	0.000698931	COG1066	[O]	Predicted ATP-dependent serine protease [Posttranslational modification, protein turnover, chaperones]
IBSvsCOMO	C	0.00388124	8.395e-05	9.43682e-05	0.000112569	COG1098	[R]	Predicted RNA-binding protein, contains ribosomal protein S1 (RPS1) domain [General function prediction only]
IBSvsCOMO	I	0.0360432	0.000525781	0.000518849	0.000460961	COG1106	[R]	ATPase/GTPase, AAA15 family [General function prediction only]
IBSvsCOMO	C	0.00216719	0.00041204	0.000441555	0.00046038	COG1117	[P]	ABC-type phosphate transport system, ATPase component [Inorganic ion transport and metabolism]
IBSvsCOMO	I	0.043103	0.00015541	0.000143192	0.000124567	COG1127	[M]	ABC-type transporter Mla maintaining outer membrane lipid asymmetry, ATPase component MlaF [Cell wall/membrane/envelope biogenesis]
IBSvsCOMO	C	0.0439503	0.0026327	0.00267936	0.00281795	COG1131	[V]	ABC-type multidrug transport system, ATPase component [Defense mechanisms]
IBSvsCOMO	C	0.0138961	4.77116e-05	4.68186e-05	7.1292e-05	COG1152	[C]	CO dehydrogenase/acetyl-CoA synthase alpha subunit [Energy production and conversion]
IBSvsCOMO	I	0.0310622	0.000168403	0.000149541	0.000126943	COG1165	[H]	2-succinyl-5-enolpyruvyl-6-hydroxy-3-cyclohexene-1-carboxylate synthase [Coenzyme transport and metabolism]
IBSvsCOMO	I	0.00190488	0.000646758	0.000670234	0.000549452	COG1168	[ER]	Bifunctional PLP-dependent enzyme with beta-cystathionase and maltose regulon repressor activities []
IBSvsCOMO	I	0.0409327	0.00010569	0.00010404	8.04965e-05	COG1169	[HQ]	Isochorismate synthase EntC []
IBSvsCOMO	I	0.0400318	0.00043588	0.000449423	0.000367389	COG1171	[E]	Threonine dehydratase [Amino acid transport and metabolism]
IBSvsCOMO	C	0.0127322	0.000452555	0.000471198	0.00049258	COG1186	[J]	Protein chain release factor B [Translation, ribosomal structure and biogenesis]
IBSvsCOMO	I	0.00552602	0.000775291	0.000812536	0.000681155	COG1209	[M]	dTDP-glucose pyrophosphorylase [Cell wall/membrane/envelope biogenesis]
IBSvsCOMO	I	0.0281831	9.26769e-05	8.26733e-05	6.29993e-05	COG1252	[C]	NADH dehydrogenase, FAD-containing subunit [Energy production and conversion]
IBSvsCOMO	C	0.0284522	2.51682e-06	5.59239e-06	1.14063e-05	COG1273	[L]	Non-homologous end joining protein Ku, dsDNA break repair [Replication, recombination and repair]
IBSvsCOMO	I	0.00319347	1.66337e-05	6.79309e-06	2.78163e-06	COG1290	[C]	Cytochrome b subunit of the bc complex [Energy production and conversion]
IBSvsCOMO	I	0.0164815	0.000274672	0.000262547	0.000223239	COG1297	[S]	Uncharacterized membrane protein, oligopeptide transporter (OPT) family [Function unknown]
IBSvsCOMO	I	0.00505746	0.000646849	0.000660544	0.00054922	COG1301	[C]	Naﱿdicarboxylate symporter [Energy production and conversion]
IBSvsCOMO	C	0.0050119	0.000393414	0.000434264	0.000465983	COG1302	[S]	Uncharacterized conserved protein YloU, alkaline shock protein (Asp23) family [Function unknown]
IBSvsCOMO	C	0.0411984	0.000959591	0.000997947	0.00110419	COG1307	[I]	Fatty acid-binding protein DegV (function unknown) [Lipid transport and metabolism]
IBSvsCOMO	C	0.00376533	0.00221404	0.00239659	0.00250551	COG1309	[K]	DNA-binding transcriptional regulator, AcrR family [Transcription]
IBSvsCOMO	C	0.00335273	0.000351892	0.000402234	0.000429018	COG1321	[K]	Mn-dependent transcriptional regulator, DtxR family [Transcription]
IBSvsCOMO	C	0.0114414	0.000145665	0.000153258	0.000181898	COG1329	[K]	RNA polymerase-interacting regulator, CarD/CdnL/TRCF family [Transcription]
IBSvsCOMO	C	0.00811091	0.000237536	0.000244613	0.000275345	COG1354	[L]	Chromatin segregation and condensation protein Rec8/ScpA/Scc1, kleisin family [Replication, recombination and repair]
IBSvsCOMO	C	0.0309	0.000283783	0.000295711	0.00032558	COG1364	[E]	N-acetylglutamate synthase (N-acetylornithine aminotransferase) [Amino acid transport and metabolism]
IBSvsCOMO	C	0.00335331	0.00023711	0.00024445	0.000285767	COG1366	[T]	Anti-anti-sigma regulatory factor (antagonist of anti-sigma factor) [Signal transduction mechanisms]
IBSvsCOMO	C	0.00419065	0.000221128	0.000233544	0.000265882	COG1386	[K]	Chromosome segregation and condensation protein ScpB [Transcription]
IBSvsCOMO	C	0.0152322	0.00395895	0.00412458	0.00434995	COG1396	[K]	Transcriptional regulator, contains XRE-family HTH domain [Transcription]
IBSvsCOMO	I	0.0183982	0.000819483	0.000733207	0.000728788	COG1403	[V]	5-methylcytosine-specific restriction endonuclease McrA [Defense mechanisms]
IBSvsCOMO	C	0.0371841	0.000821743	0.000845214	0.000886705	COG1418	[JR]	HD superfamily phosphodieaserase, includes HD domain of RNase Y []
IBSvsCOMO	C	0.0229685	0.00027475	0.000295214	0.000319584	COG1420	[K]	Transcriptional regulator of heat shock response [Transcription]
IBSvsCOMO	C	0.0430523	0.000338559	0.000359438	0.00036652	COG1451	[R]	Predicted metal-dependent hydrolase [General function prediction only]
IBSvsCOMO	I	0.0294859	0.000364308	0.000309804	0.000277985	COG1452	[M]	LPS assembly outer membrane protein LptD (organic solvent tolerance protein OstA) [Cell wall/membrane/envelope biogenesis]
IBSvsCOMO	I	0.0338909	0.00284058	0.0025199	0.00251566	COG1472	[G]	Periplasmic beta-glucosidase and related glycosidases [Carbohydrate transport and metabolism]
IBSvsCOMO	I	0.0380028	0.000935531	0.00100704	0.000791095	COG1473	[R]	Metal-dependent amidase/aminoacylase/carboxypeptidase [General function prediction only]
IBSvsCOMO	C	0.00524143	0.00191147	0.00203118	0.00225106	COG1476	[K]	DNA-binding transcriptional regulator, XRE-family HTH domain [Transcription]
IBSvsCOMO	I	0.0225791	0.00048762	0.000435431	0.000445595	COG1482	[G]	Mannose-6-phosphate isomerase, class I [Carbohydrate transport and metabolism]
IBSvsCOMO	I	0.0284124	0.00117289	0.00106305	0.0010603	COG1501	[G]	Alpha-glucosidase, glycosyl hydrolase family GH31 [Carbohydrate transport and metabolism]
IBSvsCOMO	I	0.0310109	0.000965073	0.000927977	0.000874583	COG1502	[I]	Phosphatidylserine/phosphatidylglycerophosphate/cardiolipin synthase or related enzyme [Lipid transport and metabolism]
IBSvsCOMO	C	0.0349784	0.000424453	0.000447148	0.000472643	COG1521	[H]	Pantothenate kinase type III [Coenzyme transport and metabolism]
IBSvsCOMO	I	0.0326734	0.000548276	0.000558228	0.000474136	COG1523	[G]	Pullulanase/glycogen debranching enzyme [Carbohydrate transport and metabolism]
IBSvsCOMO	I	0.0113573	0.00035089	0.000350616	0.000309893	COG1530	[J]	Ribonuclease G or E [Translation, ribosomal structure and biogenesis]
IBSvsCOMO	I	0.0222331	0.000934652	0.000760319	0.0007671	COG1554	[G]	Trehalose and maltose hydrolase (possible phosphorylase) [Carbohydrate transport and metabolism]
IBSvsCOMO	C	0.0162275	0.000257401	0.000263655	0.000299059	COG1573	[L]	Uracil-DNA glycosylase [Replication, recombination and repair]
IBSvsCOMO	C	0.00549284	0.000205711	0.000214798	0.000246394	COG1585	[O]	Membrane protein implicated in regulation of membrane protease activity [Posttranslational modification, protein turnover, chaperones]
IBSvsCOMO	C	0.00356037	0.000377129	0.000385802	0.000426324	COG1589	[D]	Cell division septal protein FtsQ [Cell cycle control, cell division, chromosome partitioning]
IBSvsCOMO	C	0.00870908	1.63945e-05	2.01502e-05	3.18321e-05	COG1618	[F]	Nucleoside-triphosphatase THEP1 [Nucleotide transport and metabolism]
IBSvsCOMO	I	0.0162818	0.00101694	0.000965875	0.000885236	COG1621	[G]	Sucrose-6-phosphate hydrolase SacC, GH32 family [Carbohydrate transport and metabolism]
IBSvsCOMO	C	0.00858812	0.00101115	0.00101978	0.00113134	COG1670	[JO]	Protein N-acetyltransferase, RimJ/RimL family []
IBSvsCOMO	I	0.0107029	0.00178681	0.00154477	0.00139045	COG1672	[R]	Predicted ATPase, archaeal AAA ATPase superfamily [General function prediction only]
IBSvsCOMO	I	0.0241761	0.000934483	0.000911453	0.000848429	COG1674	[D]	DNA segregation ATPase FtsK/SpoIIIE and related proteins [Cell cycle control, cell division, chromosome partitioning]
IBSvsCOMO	C	0.0345051	2.26213e-05	2.13068e-05	4.20742e-05	COG1679	[C]	Predicted aconitase [Energy production and conversion]
IBSvsCOMO	C	0.0494837	0.000106946	0.000124252	0.000121341	COG1683	[S]	Uncharacterized conserved protein YbbK, DUF523 family [Function unknown]
IBSvsCOMO	C	0.0114209	0.000584069	0.000621167	0.000656059	COG1695	[K]	DNA-binding transcriptional regulator, PadR family [Transcription]
IBSvsCOMO	C	0.00870939	0.000282373	0.000282644	0.000308665	COG1722	[L]	Exonuclease VII small subunit [Replication, recombination and repair]
IBSvsCOMO	C	0.0382604	0.000350443	0.00034502	0.000378018	COG1739	[R]	Putative translation regulator, IMPACT (imprinted ancient) protein family [General function prediction only]
IBSvsCOMO	I	0.00761753	2.01843e-05	1.88808e-05	1.08785e-05	COG1746	[J]	tRNA nucleotidyltransferase (CCA-adding enzyme) [Translation, ribosomal structure and biogenesis]
IBSvsCOMO	C	0.0169833	0.000120136	0.00011317	0.000163129	COG1768	[R]	Predicted phosphohydrolase [General function prediction only]
IBSvsCOMO	C	0.0435157	3.51083e-05	3.43789e-05	4.60053e-05	COG1819	[G]	UDP:flavonoid glycosyltransferase YjiC, YdhE family [Carbohydrate transport and metabolism]
IBSvsCOMO	I	0.0341297	0.000190598	0.000190251	0.000164046	COG1825	[J]	Ribosomal protein L25 (general stress protein Ctc) [Translation, ribosomal structure and biogenesis]
IBSvsCOMO	I	0.039708	0.000577315	0.000565517	0.000529519	COG1835	[M]	Peptidoglycan/LPS O-acetylase OafA/YrhL, contains acyltransferase and SGNH-hydrolase domains [Cell wall/membrane/envelope biogenesis]
IBSvsCOMO	C	0.00820555	0.000197384	0.000218203	0.000235135	COG1837	[R]	Predicted RNA-binding protein YlqC, contains KH domain, UPF0109 family [General function prediction only]
IBSvsCOMO	I	0.0456821	0.000115234	0.000109075	8.85203e-05	COG1858	[O]	Cytochrome c peroxidase [Posttranslational modification, protein turnover, chaperones]
IBSvsCOMO	C	0.0259661	0.000373542	0.000392076	0.000435421	COG1896	[FR]	5'-deoxynucleotidase YfbR and related HD superfamily hydrolases []
IBSvsCOMO	I	0.0318407	0.000460436	0.000421607	0.000408652	COG1898	[M]	dTDP-4-dehydrorhamnose 3,5-epimerase or related enzyme [Cell wall/membrane/envelope biogenesis]
IBSvsCOMO	C	0.00646985	0.000489993	0.000532668	0.000579799	COG1918	[P]	Fe2 transport system protein FeoA [Inorganic ion transport and metabolism]
IBSvsCOMO	C	0.0209933	5.02472e-06	8.1631e-06	1.3325e-05	COG1948	[L]	ERCC4-type nuclease [Replication, recombination and repair]
IBSvsCOMO	C	0.0449403	0.00507219	0.00506767	0.00596836	COG1961	[L]	Site-specific DNA recombinase related to the DNA invertase Pin [Replication, recombination and repair]
IBSvsCOMO	C	0.00728678	0.000428237	0.00044471	0.000473421	COG1968	[I]	Undecaprenyl pyrophosphate phosphatase UppP [Lipid transport and metabolism]
IBSvsCOMO	C	0.0216558	0.000245949	0.000258724	0.000282457	COG1970	[M]	Large-conductance mechanosensitive channel [Cell wall/membrane/envelope biogenesis]
IBSvsCOMO	C	0.00103171	0.000328412	0.000352117	0.000373536	COG1971	[P]	Putative Mn2 efflux pump MntP [Inorganic ion transport and metabolism]
IBSvsCOMO	C	0.0428608	0.000536117	0.00056168	0.000610846	COG1974	[KT]	SOS-response transcriptional repressor LexA (RecA-mediated autopeptidase) []
IBSvsCOMO	C	0.0428764	0.000177338	0.000179061	0.000239725	COG1994	[O]	Zn-dependent protease (includes SpoIVFB) [Posttranslational modification, protein turnover, chaperones]
IBSvsCOMO	I	0.0104113	0.000197017	0.000181186	0.000158763	COG1995	[H]	4-hydroxy-L-threonine phosphate dehydrogenase PdxA [Coenzyme transport and metabolism]
IBSvsCOMO	C	0.00761293	0.000266986	0.000277594	0.000304933	COG2001	[J]	MraZ, DNA-binding transcriptional regulator and inhibitor of RsmH methyltransferase activity [Translation, ribosomal structure and biogenesis]
IBSvsCOMO	C	0.00729152	0.000388665	0.000395243	0.000488114	COG2002	[KV]	Bifunctional DNA-binding transcriptional regulator of stationary/sporulation/toxin gene expression and antitoxin component of the YhaV-PrlF toxin-antitoxin module []
IBSvsCOMO	C	0.0173817	7.64256e-05	8.49968e-05	0.000102364	COG2015	[Q]	Alkyl sulfatase BDS1 and related hydrolases, metallo-beta-lactamase superfamily [Secondary metabolites biosynthesis, transport and catabolism]
IBSvsCOMO	I	0.0329358	0.000139911	0.000126768	0.000111313	COG2027	[M]	D-alanyl-D-alanine carboxypeptidase [Cell wall/membrane/envelope biogenesis]
IBSvsCOMO	C	0.00220676	0.000120764	0.00012464	0.00016525	COG2052	[M]	Regulator of extracellular matrix RemA, YlzA/DUF370 family [Cell wall/membrane/envelope biogenesis]
IBSvsCOMO	C	0.00817023	0.000170037	0.000168109	0.000248355	COG2105	[R]	Uncharacterized conserved protein YtfP, gamma-glutamylcyclotransferase (GGCT)/AIG2-like family [General function prediction only]
IBSvsCOMO	C	0.0159164	7.36712e-06	1.0962e-05	1.31545e-05	COG2108	[S]	Uncharacterized conserved protein related to pyruvate formate-lyase activating enzyme [Function unknown]
IBSvsCOMO	C	0.00983658	0.000428135	0.00046518	0.000488632	COG2110	[J]	O-acetyl-ADP-ribose deacetylase (regulator of RNase III), contains Macro domain [Translation, ribosomal structure and biogenesis]
IBSvsCOMO	C	0.0198329	0.000281326	0.000292667	0.000334248	COG2172	[T]	Anti-sigma regulatory factor (Ser/Thr protein kinase) [Signal transduction mechanisms]
IBSvsCOMO	C	0.00940757	0.000185091	0.000216038	0.000219517	COG2179	[R]	Predicted phosphohydrolase YqeG, HAD superfamily [General function prediction only]
IBSvsCOMO	I	0.0169988	0.000534381	0.000501742	0.000451438	COG2220	[G]	L-ascorbate metabolism protein UlaG, beta-lactamase superfamily [Carbohydrate transport and metabolism]
IBSvsCOMO	C	0.00529535	0.00132705	0.00128827	0.00150283	COG2226	[H]	Ubiquinone/menaquinone biosynthesis C-methylase UbiE [Coenzyme transport and metabolism]
IBSvsCOMO	C	0.0159534	0.000198188	0.000205627	0.000234962	COG2302	[R]	RNA-binding protein YlmH, contains S4-like domain [General function prediction only]
IBSvsCOMO	C	0.00960833	3.74588e-05	3.47608e-05	6.97463e-05	COG2313	[F]	Pseudouridine-5'-phosphate glycosidase (pseudoU degradation) [Nucleotide transport and metabolism]
IBSvsCOMO	C	0.0439184	0.000121839	0.000123499	0.000142105	COG2316	[R]	Predicted hydrolase, HD superfamily [General function prediction only]
IBSvsCOMO	C	0.0480322	0.000151578	0.000162366	0.000196178	COG2323	[S]	Uncharacterized membrane protein YcaP, DUF421 family [Function unknown]
IBSvsCOMO	I	0.0420874	0.000173108	0.00011423	0.000111799	COG2335	[R]	Uncaracterized surface protein containing fasciclin (FAS1) repeats [General function prediction only]
IBSvsCOMO	C	0.00281086	0.000185942	0.000206002	0.000240138	COG2355	[E]	Zn-dependent dipeptidase, microsomal dipeptidase homolog [Amino acid transport and metabolism]
IBSvsCOMO	C	0.0153263	0.00017791	0.000180243	0.000219783	COG2358	[R]	TRAP-type uncharacterized transport system, periplasmic component [General function prediction only]
IBSvsCOMO	I	0.0230636	0.000598415	0.000536628	0.000548304	COG2407	[G]	L-fucose isomerase or related protein [Carbohydrate transport and metabolism]
IBSvsCOMO	I	0.0010589	0.000402794	0.0003747	0.000290238	COG2452	[X]	Predicted site-specific integrase-resolvase [Mobilome: prophages, transposons]
IBSvsCOMO	C	0.0250109	0	3.29459e-07	3.08794e-06	COG2516	[R]	Biotin synthase-related protein, radical SAM superfamily [General function prediction only]
IBSvsCOMO	I	0.0410855	2.90457e-05	2.22589e-05	1.37434e-05	COG2522	[R]	Predicted transcriptional regulator [General function prediction only]
IBSvsCOMO	I	0.0126329	0.000176967	0.000154452	0.000132933	COG2605	[R]	Predicted kinase related to galactokinase and mevalonate kinase [General function prediction only]
IBSvsCOMO	C	0.00347112	0.000444381	0.00048169	0.00049608	COG2606	[J]	Cys-tRNA(Pro) deacylase, prolyl-tRNA editing enzyme YbaK/EbsC [Translation, ribosomal structure and biogenesis]
IBSvsCOMO	C	0.0018999	0.000452407	0.000458467	0.000505143	COG2608	[P]	Copper chaperone CopZ [Inorganic ion transport and metabolism]
IBSvsCOMO	C	0.0113206	3.00511e-05	3.65647e-05	4.29714e-05	COG2732	[K]	Barstar, RNAse (barnase) inhibitor [Transcription]
IBSvsCOMO	C	0.0369793	0.000263018	0.000252785	0.000290784	COG2738	[O]	Zn-dependent membrane protease YugP [Posttranslational modification, protein turnover, chaperones]
IBSvsCOMO	C	0.0370393	0.000191544	0.000204754	0.000221949	COG2739	[K]	Predicted DNA-binding protein YlxM, UPF0122 family [Transcription]
IBSvsCOMO	I	0.00552488	8.78959e-05	9.66396e-05	5.23316e-05	COG2851	[C]	Mg2﷈궭ꭞ symporter [Energy production and conversion]
IBSvsCOMO	C	0.0425809	9.93406e-05	0.000135293	0.000138059	COG2852	[L]	Very-short-patch-repair endonuclease [Replication, recombination and repair]
IBSvsCOMO	C	0.0222501	0.000414287	0.000447898	0.000470628	COG2984	[R]	ABC-type uncharacterized transport system, periplasmic component [General function prediction only]
IBSvsCOMO	I	0.0119746	0.00026679	0.000253449	0.000228741	COG2996	[R]	Predicted RNA-binding protein, contains S1 domains, virulence factor B family [General function prediction only]
IBSvsCOMO	C	0.0201878	2.39246e-05	2.25857e-05	3.68304e-05	COG3007	[I]	Trans-2-enoyl-CoA reductase [Lipid transport and metabolism]
IBSvsCOMO	I	0.0277738	3.59263e-05	3.35789e-05	2.42592e-05	COG3016	[S]	Uncharacterized iron-regulated protein [Function unknown]
IBSvsCOMO	I	0.0205854	0.000647354	0.000526263	0.000522898	COG3023	[M]	N-acetyl-anhydromuramyl-L-alanine amidase AmpD [Cell wall/membrane/envelope biogenesis]
IBSvsCOMO	C	0.0277276	0.000223728	0.000231018	0.000246208	COG3027	[D]	Cell division protein ZapA, inhibits GTPase activity of FtsZ [Cell cycle control, cell division, chromosome partitioning]
IBSvsCOMO	I	0.0287858	0.000181679	0.000165433	0.000151621	COG3041	[J]	mRNA-degrading endonuclease (mRNA interferase) YafQ, toxin component of the YafQ-DinJ toxin-antitoxin module [Translation, ribosomal structure and biogenesis]
IBSvsCOMO	I	0.0472122	0.000618508	0.000652254	0.00049414	COG3064	[M]	Membrane protein involved in colicin uptake [Cell wall/membrane/envelope biogenesis]
IBSvsCOMO	I	0.0393573	2.81336e-05	3.41754e-05	1.85651e-05	COG3066	[L]	DNA mismatch repair protein MutH [Replication, recombination and repair]
IBSvsCOMO	I	0.0435903	4.50667e-05	4.1299e-05	2.357e-05	COG3083	[M]	Membrane-anchored periplasmic protein YejM, alkaline phosphatase superfamily [Cell wall/membrane/envelope biogenesis]
IBSvsCOMO	I	0.0351274	0.000120774	9.56565e-05	9.25719e-05	COG3172	[H]	Nicotinamide riboside kinase [Coenzyme transport and metabolism]
IBSvsCOMO	C	2.65192e-05	0.000323798	0.000326501	0.000391247	COG3247	[S]	Uncharacterized membrane protein HdeD, DUF308 family [Function unknown]
IBSvsCOMO	C	0.0172978	5.54614e-05	6.11732e-05	7.35731e-05	COG3271	[R]	Predicted double-glycine peptidase [General function prediction only]
IBSvsCOMO	C	0.0198886	0.000237305	0.000232693	0.000278815	COG3340	[E]	Peptidase E [Amino acid transport and metabolism]
IBSvsCOMO	I	0.00344016	0.000888195	0.000800895	0.000769353	COG3344	[X]	Retron-type reverse transcriptase [Mobilome: prophages, transposons]
IBSvsCOMO	I	0.0204148	0.000757579	0.000713701	0.000550682	COG3385	[X]	IS4 transposase [Mobilome: prophages, transposons]
IBSvsCOMO	C	0.0352175	3.38511e-06	5.57188e-06	1.07684e-05	COG3397	[R]	Predicted carbohydrate-binding protein, contains CBM5 and CBM33 domains [General function prediction only]
IBSvsCOMO	I	0.00132309	2.76934e-06	2.83939e-06	0	COG3403	[S]	Uncharacterized protein YcgG, contains conserved FPC and CPF motifs [Function unknown]
IBSvsCOMO	I	0.0312821	1.77205e-05	1.58347e-05	4.82295e-06	COG3412	[T]	PTS-EIIA-like component DhaM of the dihydroxyacetone kinase DhaKLM complex [Signal transduction mechanisms]
IBSvsCOMO	I	0.0171576	6.19139e-05	4.77463e-05	4.58845e-05	COG3489	[S]	Predicted periplasmic lipoprotein [Function unknown]
IBSvsCOMO	I	0.028471	8.16598e-05	6.97282e-05	6.23396e-05	COG3506	[S]	Regulation of enolase protein 1 (function unknown), concanavalin A-like superfamily [Function unknown]
IBSvsCOMO	I	0.0475468	0.00197013	0.00163636	0.00167075	COG3507	[G]	Beta-xylosidase [Carbohydrate transport and metabolism]
IBSvsCOMO	I	0.0473674	0.00148457	0.00118505	0.00114892	COG3537	[G]	Putative alpha-1,2-mannosidase [Carbohydrate transport and metabolism]
IBSvsCOMO	I	0.0317432	0.000305831	0.000276039	0.000251464	COG3579	[E]	Aminopeptidase C [Amino acid transport and metabolism]
IBSvsCOMO	C	0.0227485	9.26495e-05	9.46125e-05	0.000132691	COG3581	[R]	Predicted nucleotide-binding protein, sugar kinase/HSP70/actin superfamily [General function prediction only]
IBSvsCOMO	I	0.00436002	0.000168525	0.000136548	0.000125816	COG3589	[S]	Uncharacterized protein [Function unknown]
IBSvsCOMO	C	0.00587344	0.000230486	0.000267272	0.000271236	COG3601	[H]	Riboflavin transporter FmnP [Coenzyme transport and metabolism]
IBSvsCOMO	C	0.0159831	0.000369066	0.000382401	0.000441041	COG3617	[X]	Prophage antirepressor [Mobilome: prophages, transposons]
IBSvsCOMO	C	0.0280988	8.04692e-05	7.69067e-05	0.000116901	COG3639	[P]	ABC-type phosphate/phosphonate transport system, permease component [Inorganic ion transport and metabolism]
IBSvsCOMO	C	0.0498902	7.33377e-05	6.95332e-05	0.000105772	COG3653	[Q]	N-acyl-D-aspartate/D-glutamate deacylase [Secondary metabolites biosynthesis, transport and catabolism]
IBSvsCOMO	C	0.0122081	0.000104776	0.000110148	0.000138608	COG3679	[T]	Cell fate regulator YlbF, YheA/YmcA/DUF963 family (controls sporulation, competence, biofilm development) [Signal transduction mechanisms]
IBSvsCOMO	C	0.0364904	0.000211671	0.00023068	0.000240462	COG3707	[TK]	Two-component response regulator, AmiR/NasT family, consists of REC and RNA-binding antiterminator (ANTAR) domains []
IBSvsCOMO	C	0.0463789	5.92938e-05	6.5514e-05	8.38411e-05	COG3745	[UW]	Flp pilus assembly protein CpaB []
IBSvsCOMO	C	0.017438	0.000128362	0.000133654	0.000165964	COG3773	[DM]	Cell wall hydrolase CwlJ, involved in spore germination []
IBSvsCOMO	I	0.0300644	8.07409e-06	6.54023e-06	3.75572e-06	COG3777	[I]	Hydroxyacyl-ACP dehydratase HTD2, hotdog domain [Lipid transport and metabolism]
IBSvsCOMO	C	0.00759215	0.000154361	0.000161509	0.000195456	COG3853	[V]	Uncharacterized conserved protein YaaN involved in tellurite resistance [Defense mechanisms]
IBSvsCOMO	C	0.00202603	0.000128549	0.000142108	0.000174183	COG3859	[H]	Thiamine transporter ThiT [Coenzyme transport and metabolism]
IBSvsCOMO	I	0.0403998	0.000359109	0.000271503	0.000288159	COG3866	[G]	Pectate lyase [Carbohydrate transport and metabolism]
IBSvsCOMO	C	0.0312231	0.000255347	0.000258361	0.00029171	COG3872	[S]	Uncharacterized conserved protein YqhQ [Function unknown]
IBSvsCOMO	C	0.00104473	1.50429e-05	1.97055e-05	3.10976e-05	COG3903	[R]	Predicted ATPase [General function prediction only]
IBSvsCOMO	C	0.0303497	0.000762509	0.000756138	0.00083866	COG3935	[L]	DNA replication protein DnaD [Replication, recombination and repair]
IBSvsCOMO	I	0.004687	0.000164344	0.000157909	0.000125017	COG3950	[R]	Predicted ATP-binding protein involved in virulence [General function prediction only]
IBSvsCOMO	C	0.00981598	0.00037301	0.000413612	0.000450113	COG3958	[G]	Transketolase, C-terminal subunit [Carbohydrate transport and metabolism]
IBSvsCOMO	C	0.00774197	0.000346782	0.000383751	0.000419579	COG3959	[G]	Transketolase, N-terminal subunit [Carbohydrate transport and metabolism]
IBSvsCOMO	I	0.0315107	3.15776e-05	3.00765e-05	1.9064e-05	COG3964	[R]	Predicted amidohydrolase [General function prediction only]
IBSvsCOMO	C	0.0209382	8.42456e-07	3.13621e-06	5.61638e-06	COG4043	[R]	ASC-1 homology (ASCH) domain, predicted RNA-binding domain [General function prediction only]
IBSvsCOMO	I	0.00677632	0.00012013	0.000100237	9.16279e-05	COG4115	[V]	Toxin component of the Txe-Axe toxin-antitoxin module, Txe/YoeB family [Defense mechanisms]
IBSvsCOMO	I	0.00792751	0.000348824	0.000347851	0.000309078	COG4122	[R]	Predicted O-methyltransferase YrrM [General function prediction only]
IBSvsCOMO	I	0.0157146	0.00019433	0.000177662	0.000150805	COG4146	[R]	Uncharacterized membrane permease YidK, sodium:solute symporter family [General function prediction only]
IBSvsCOMO	C	0.00480154	0.000300203	0.000324289	0.000380933	COG4177	[E]	ABC-type branched-chain amino acid transport system, permease component [Amino acid transport and metabolism]
IBSvsCOMO	I	0.0259178	3.25715e-05	3.64541e-05	2.04798e-05	COG4187	[E]	Arginine utilization protein RocB [Amino acid transport and metabolism]
IBSvsCOMO	I	0.033596	1.73956e-05	1.44339e-05	4.93257e-06	COG4222	[S]	Uncharacterized conserved protein [Function unknown]
IBSvsCOMO	I	0.0428094	5.15971e-05	4.65273e-05	3.47805e-05	COG4235	[CO]	Cytochrome c-type biogenesis protein CcmH/NrfG []
IBSvsCOMO	C	0.0167574	3.26389e-05	4.36595e-05	6.05739e-05	COG4303	[E]	Ethanolamine ammonia-lyase, large subunit [Amino acid transport and metabolism]
IBSvsCOMO	C	0.00975587	2.56122e-05	2.17649e-05	3.69678e-05	COG4379	[X]	Mu-like prophage tail protein gpP [Mobilome: prophages, transposons]
IBSvsCOMO	C	0.00864175	1.11764e-05	1.32964e-05	1.91068e-05	COG4397	[X]	Mu-like prophage major head subunit gpT [Mobilome: prophages, transposons]
IBSvsCOMO	C	0.0168005	0.000122219	0.000140692	0.000145496	COG4416	[X]	Mu-like prophage FluMu protein Com [Mobilome: prophages, transposons]
IBSvsCOMO	C	0.0126712	0.00018454	0.000203162	0.000227631	COG4472	[S]	Uncharacterized protein, UPF0297 family [Function unknown]
IBSvsCOMO	C	0.013946	0.000210713	0.000230759	0.000253576	COG4496	[S]	Uncharacterized protein YerC [Function unknown]
IBSvsCOMO	I	0.0409942	6.465e-06	1.03225e-05	1.90376e-06	COG4499	[S]	Uncharacterized membrane protein YukC [Function unknown]
IBSvsCOMO	I	0.0321682	3.00686e-05	1.9061e-05	1.49399e-05	COG4502	[F]	5'(3')-deoxyribonucleotidase [Nucleotide transport and metabolism]
IBSvsCOMO	I	0.0275497	5.54696e-06	7.08902e-06	1.34031e-06	COG4508	[F]	Dimeric dUTPase, all-alpha-NTP-PPase (MazG) superfamily [Nucleotide transport and metabolism]
IBSvsCOMO	I	0.0467019	2.63208e-05	3.19697e-05	1.6757e-05	COG4545	[O]	Glutaredoxin-related protein [Posttranslational modification, protein turnover, chaperones]
IBSvsCOMO	C	0.017519	0.000121223	0.000109941	0.000151633	COG4627	[R]	Predicted SAM-depedendent methyltransferase [General function prediction only]
IBSvsCOMO	I	0.0307384	0.000131438	0.000148998	8.88726e-05	COG4636	[R]	Endonuclease, Uma2 family (restriction endonuclease fold) [General function prediction only]
IBSvsCOMO	C	0.011922	0.000350708	0.000352356	0.000403829	COG4657	[C]	Na+translocating ferredoxin:NAD oxidoreductase RNF, RnfA subunit [Energy production and conversion]
IBSvsCOMO	C	0.00347129	0.000313038	0.000316835	0.000353906	COG4659	[C]	Na+translocating ferredoxin:NAD oxidoreductase RNF, RnfG subunit [Energy production and conversion]
IBSvsCOMO	C	0.0151931	0.000348344	0.000346588	0.000405408	COG4660	[C]	Na+translocating ferredoxin:NAD oxidoreductase RNF, RnfE subunit [Energy production and conversion]
IBSvsCOMO	I	0.013592	0.000387119	0.000368193	0.000319579	COG4690	[E]	Dipeptidase [Amino acid transport and metabolism]
IBSvsCOMO	C	0.0266681	0.000415861	0.000450536	0.000475899	COG4720	[S]	Uncharacterized membrane protein [Function unknown]
IBSvsCOMO	C	0.0390418	5.29224e-05	6.25622e-05	7.01708e-05	COG4722	[X]	Phage-related protein [Mobilome: prophages, transposons]
IBSvsCOMO	C	0.006183	0.000111678	0.000104949	0.000164738	COG4725	[J]	N6-adenosine-specific RNA methylase IME4 [Translation, ribosomal structure and biogenesis]
IBSvsCOMO	C	0.0300055	0.000644347	0.0006364	0.000756231	COG4734	[V]	Antirestriction protein [Defense mechanisms]
IBSvsCOMO	I	0.0127027	0.00020908	0.000158812	0.000153129	COG4735	[S]	Uncharacterized protein YaaW, UPF0174 family [Function unknown]
IBSvsCOMO	I	0.0467419	0.00377127	0.00315406	0.00299863	COG4771	[P]	Outer membrane receptor for ferrienterochelin and colicins [Inorganic ion transport and metabolism]
IBSvsCOMO	C	0.0359758	2.68557e-05	3.2789e-05	5.22873e-05	COG4819	[E]	Ethanolamine utilization protein EutA, possible chaperonin protecting lyase from inhibition [Amino acid transport and metabolism]
IBSvsCOMO	I	0.0174624	0.000233167	0.000239609	0.00019166	COG4823	[V]	Abortive infection bacteriophage resistance protein [Defense mechanisms]
IBSvsCOMO	C	0.00264567	9.02679e-05	7.27312e-05	0.00013487	COG4826	[O]	Serine protease inhibitor [Posttranslational modification, protein turnover, chaperones]
IBSvsCOMO	C	0.00139558	0.00011053	0.000124403	0.000154826	COG4832	[S]	Uncharacterized protein [Function unknown]
IBSvsCOMO	C	0.0139997	8.89616e-05	0.000111762	0.000118125	COG4869	[Q]	Propanediol utilization protein [Secondary metabolites biosynthesis, transport and catabolism]
IBSvsCOMO	C	0.00352995	9.57858e-05	9.96874e-05	0.000116456	COG4877	[S]	Uncharacterized protein [Function unknown]
IBSvsCOMO	C	0.0393267	0.000128507	0.000147973	0.000152823	COG4908	[R]	Uncharacterized protein, contains a NRPS condensation (elongation) domain [General function prediction only]
IBSvsCOMO	C	0.0169235	0.000130054	0.000148412	0.000164902	COG4915	[QR]	5-bromo-4-chloroindolyl phosphate hydrolysis protein []
IBSvsCOMO	I	0.0106408	1.00796e-05	1.04271e-05	4.83351e-06	COG4922	[R]	Predicted SnoaL-like aldol condensation-catalyzing enzyme [General function prediction only]
IBSvsCOMO	I	0.0377982	0.000658198	0.000633525	0.000566956	COG4948	[MR]	L-alanine-DL-glutamate epimerase or related enzyme of enolase superfamily []
IBSvsCOMO	I	0.00464395	1.79467e-05	1.97085e-05	8.30041e-06	COG4960	[OT]	Flp pilus assembly protein, protease CpaA []
IBSvsCOMO	I	0.00752305	0.000383885	0.000374909	0.000329602	COG5009	[M]	Membrane carboxypeptidase/penicillin-binding protein [Cell wall/membrane/envelope biogenesis]
IBSvsCOMO	C	0.0215532	0.00017416	0.000189362	0.000213426	COG5011	[S]	Uncharacterized conserved protein, DUF2344 family [Function unknown]
IBSvsCOMO	C	0.0183275	0.000107341	0.000117748	0.000132142	COG5036	[PU]	SPX domain-containing protein involved in vacuolar polyphosphate accumulation []
IBSvsCOMO	I	0.00840197	3.7316e-05	2.6288e-05	2.16194e-05	COG5276	[S]	Uncharacterized conserved protein [Function unknown]
IBSvsCOMO	C	0.0414244	0.000360755	0.000368364	0.000419015	COG5279	[D]	Cytokinesis protein 3, contains TGc (transglutaminase/protease-like) domain [Cell cycle control, cell division, chromosome partitioning]
IBSvsCOMO	C	0.0464906	0.000205791	0.00022986	0.000243213	COG5341	[S]	Uncharacterized protein [Function unknown]
IBSvsCOMO	I	0.0115433	4.54657e-05	3.54629e-05	2.58e-05	COG5360	[S]	Uncharacterized conserved protein, heparinase superfamily [Function unknown]
IBSvsCOMO	I	0.0224457	2.0601e-06	8.53491e-07	2.67591e-07	COG5394	[QT]	Polyhydroxyalkanoate (PHA) synthesis regulator protein, binds DNA and PHA []
IBSvsCOMO	I	0.0412884	0.00151199	0.00132391	0.0013075	COG5434	[G]	Polygalacturonase [Carbohydrate transport and metabolism]
IBSvsCOMO	C	0.0213422	5.59931e-06	6.99977e-06	1.26671e-05	COG5459	[J]	Ribosomal protein RSM22 (predicted mitochondrial rRNA methylase) [Translation, ribosomal structure and biogenesis]
IBSvsCOMO	C	0.0421675	1.62124e-05	2.60803e-05	3.41717e-05	COG5476	[R]	Microcystin degradation protein MlrC, contains DUF1485 domain [General function prediction only]
IBSvsCOMO	I	0.042137	0.00122978	0.00106421	0.00105446	COG5545	[X]	Predicted P-loop ATPase and inactivated derivatives [Mobilome: prophages, transposons]
IBSvsCOMO	C	0.0498143	1.93998e-05	2.42399e-05	2.852e-05	COG5546	[S]	Uncharacterized membrane protein [Function unknown]
IBSvsCOMO	C	0.0452717	3.50401e-05	3.93165e-05	5.275e-05	COG5577	[M]	Spore coat protein CotF [Cell wall/membrane/envelope biogenesis]
IBSvsCOMO	I	0.0217323	7.9797e-05	7.15218e-05	4.65412e-05	COG5602	[B]	Histone deacetylase complex, regulatory component SIN3 [Chromatin structure and dynamics]
IBSvsCOMO	C	0.0336972	3.59569e-06	5.68917e-06	8.27397e-06	COG5616	[R]	TolB amino-terminal domain (function unknown) [General function prediction only]
IBSvsCOMO	C	0.0293102	5.48806e-06	1.01549e-05	1.12126e-05	COG5619	[S]	Uncharacterized protein [Function unknown]
DEPvsCOMO	C	0.0298389	0.000406952	0.000416947	0.000459401	COG0016	[J]	Phenylalanyl-tRNA synthetase alpha subunit [Translation, ribosomal structure and biogenesis]
DEPvsCOMO	D	0.00532536	0.000308241	0.000307292	0.000251446	COG0021	[G]	Transketolase [Carbohydrate transport and metabolism]
DEPvsCOMO	D	0.0257686	0.000165711	0.000183629	0.000140628	COG0025	[P]	NhaP-type Naﱿ or Kﱿ antiporter [Inorganic ion transport and metabolism]
DEPvsCOMO	D	0.00632347	0.000628103	0.000658379	0.00057825	COG0038	[P]	Hﰩ antiporter ClcA [Inorganic ion transport and metabolism]
DEPvsCOMO	C	0.0448967	0.000365084	0.000370485	0.000406149	COG0048	[J]	Ribosomal protein S12 [Translation, ribosomal structure and biogenesis]
DEPvsCOMO	C	0.0384632	0.000412565	0.000408944	0.00044476	COG0052	[J]	Ribosomal protein S2 [Translation, ribosomal structure and biogenesis]
DEPvsCOMO	C	0.031285	6.52157e-05	7.13224e-05	9.28752e-05	COG0063	[F]	NAD(P)H-hydrate repair enzyme Nnr, NAD(P)H-hydrate dehydratase domain [Nucleotide transport and metabolism]
DEPvsCOMO	D	0.000993511	0.000554626	0.000583188	0.000493861	COG0065	[E]	Homoaconitase/3-isopropylmalate dehydratase large subunit [Amino acid transport and metabolism]
DEPvsCOMO	C	0.0436153	3.11223e-05	2.86712e-05	4.49771e-05	COG0070	[E]	Glutamate synthase domain 3 [Amino acid transport and metabolism]
DEPvsCOMO	C	0.0236654	0.000372301	0.000376494	0.000414111	COG0080	[J]	Ribosomal protein L11 [Translation, ribosomal structure and biogenesis]
DEPvsCOMO	C	0.025433	0.000421248	0.000413225	0.000449072	COG0081	[J]	Ribosomal protein L1 [Translation, ribosomal structure and biogenesis]
DEPvsCOMO	C	0.0257536	0.000410797	0.000398244	0.00043563	COG0087	[J]	Ribosomal protein L3 [Translation, ribosomal structure and biogenesis]
DEPvsCOMO	C	0.00144555	0.000410535	0.000386496	0.000442776	COG0088	[J]	Ribosomal protein L4 [Translation, ribosomal structure and biogenesis]
DEPvsCOMO	C	0.0261684	0.000343863	0.000336903	0.000371113	COG0091	[J]	Ribosomal protein L22 [Translation, ribosomal structure and biogenesis]
DEPvsCOMO	C	0.0423036	0.000391945	0.000384	0.000416261	COG0097	[J]	Ribosomal protein L6P/L9E [Translation, ribosomal structure and biogenesis]
DEPvsCOMO	D	0.0370669	0.000351262	0.000346329	0.000300034	COG0108	[H]	3,4-dihydroxy-2-butanone 4-phosphate synthase [Coenzyme transport and metabolism]
DEPvsCOMO	D	0.000258685	0.000330132	0.00031977	0.000258656	COG0117	[H]	Pyrimidine deaminase domain of riboflavin biosynthesis protein RibD [Coenzyme transport and metabolism]
DEPvsCOMO	C	0.0363438	0.000387583	0.000396813	0.000430164	COG0130	[J]	tRNA U55 pseudouridine synthase TruB, may also work on U342 of tmRNA [Translation, ribosomal structure and biogenesis]
DEPvsCOMO	D	0.0474774	0.000244682	0.00026719	0.000229256	COG0134	[E]	Indole-3-glycerol phosphate synthase [Amino acid transport and metabolism]
DEPvsCOMO	D	0.00730103	0.000420698	0.00044634	0.000375078	COG0147	[EH]	Anthranilate/para-aminobenzoate synthases component I []
DEPvsCOMO	D	0.0490436	0.000280281	0.000294865	0.000261487	COG0159	[E]	Tryptophan synthase alpha chain [Amino acid transport and metabolism]
DEPvsCOMO	C	0.0153367	0.000431295	0.000402459	0.000463887	COG0175	[EH]	3'-phosphoadenosine 5'-phosphosulfate sulfotransferase (PAPS reductase)/FAD synthetase or related enzyme []
DEPvsCOMO	C	0.0427251	0.000333578	0.000342516	0.00037618	COG0184	[J]	Ribosomal protein S15P/S13E [Translation, ribosomal structure and biogenesis]
DEPvsCOMO	C	0.0259304	0.00058853	0.00058645	0.000636996	COG0192	[H]	S-adenosylmethionine synthetase [Coenzyme transport and metabolism]
DEPvsCOMO	D	0.0373423	0.000115782	0.00013693	7.58704e-05	COG0208	[F]	Ribonucleotide reductase beta subunit, ferritin-like domain [Nucleotide transport and metabolism]
DEPvsCOMO	D	0.013406	0.000390524	0.000385458	0.000311733	COG0209	[F]	Ribonucleotide reductase alpha subunit [Nucleotide transport and metabolism]
DEPvsCOMO	D	0.046764	0.000139291	0.000157264	0.000135191	COG0214	[H]	Pyridoxal biosynthesis lyase PdxS [Coenzyme transport and metabolism]
DEPvsCOMO	C	0.0326751	0.000380518	0.000387227	0.000414732	COG0217	[KJ]	Transcriptional and/or translational regulatory protein YebC/TACO1 []
DEPvsCOMO	D	0.0422039	0.000385515	0.000398974	0.000374468	COG0220	[J]	tRNA G46 methylase TrmB [Translation, ribosomal structure and biogenesis]
DEPvsCOMO	D	0.0418359	0.000163735	0.000186792	0.000151808	COG0239	[DP]	Fluoride ion exporter CrcB/FEX, affects chromosome condensation []
DEPvsCOMO	D	0.047889	0.000138431	0.000151003	0.000122818	COG0241	[E]	Histidinol phosphatase or a related phosphatase [Amino acid transport and metabolism]
DEPvsCOMO	D	0.0466077	0.000277248	0.000295561	0.000246943	COG0248	[FTP]	Exopolyphosphatase/pppGpp-phosphohydrolase []
DEPvsCOMO	C	0.00901419	0.000501435	0.000478644	0.000535374	COG0253	[E]	Diaminopimelate epimerase [Amino acid transport and metabolism]
DEPvsCOMO	C	0.00617157	0.000954435	0.000932519	0.00102263	COG0265	[O]	Periplasmic serine protease, S1-C subfamily, contain C-terminal PDZ domain [Posttranslational modification, protein turnover, chaperones]
DEPvsCOMO	C	0.0218358	0.00105979	0.000987908	0.00117305	COG0270	[L]	Site-specific DNA-cytosine methylase [Replication, recombination and repair]
DEPvsCOMO	D	0.00547665	0.000164099	0.000178677	0.000127961	COG0288	[P]	Carbonic anhydrase [Inorganic ion transport and metabolism]
DEPvsCOMO	D	0.0266307	0.000215603	0.000259495	0.000216084	COG0309	[O]	Hydrogenase maturation factor [Posttranslational modification, protein turnover, chaperones]
DEPvsCOMO	D	0.0115769	0.000130801	0.000144294	0.000116389	COG0311	[H]	Glutamine amidotransferase PdxT (pyridoxal biosynthesis) [Coenzyme transport and metabolism]
DEPvsCOMO	C	0.0417382	0.000312906	0.000324601	0.000369949	COG0344	[I]	Phospholipid biosynthesis protein PlsY, probable glycerol-3-phosphate acyltransferase [Lipid transport and metabolism]
DEPvsCOMO	D	0.0342225	0.00087809	0.000961324	0.000816809	COG0346	[Q]	Catechol 2,3-dioxygenase or other lactoylglutathione lyase family enzyme [Secondary metabolites biosynthesis, transport and catabolism]
DEPvsCOMO	C	0.0198073	0.000364605	0.000354246	0.000388086	COG0347	[TE]	Nitrogen regulatory protein PII []
DEPvsCOMO	C	0.0389652	0.000167807	0.000146915	0.00018166	COG0365	[I]	Acyl-coenzyme A synthetase/AMP-(fatty) acid ligase [Lipid transport and metabolism]
DEPvsCOMO	C	0.00289141	0.000545615	0.00050086	0.00058588	COG0367	[E]	Asparagine synthetase B (glutamine-hydrolyzing) [Amino acid transport and metabolism]
DEPvsCOMO	D	0.0409721	0.000306563	0.000315293	0.000278618	COG0385	[R]	Predicted Na+dependent transporter [General function prediction only]
DEPvsCOMO	D	0.00414223	9.20053e-05	0.000103308	7.44542e-05	COG0409	[O]	Hydrogenase maturation factor [Posttranslational modification, protein turnover, chaperones]
DEPvsCOMO	D	0.0281705	0.00042729	0.000453834	0.000399681	COG0425	[O]	TusA-related sulfurtransferase [Posttranslational modification, protein turnover, chaperones]
DEPvsCOMO	D	0.0105307	3.48566e-05	4.74843e-05	2.66704e-05	COG0435	[C]	Glutathionyl-hydroquinone reductase [Energy production and conversion]
DEPvsCOMO	D	0.0365442	0.000711414	0.000741132	0.000672458	COG0449	[M]	Glucosamine 6-phosphate synthetase, contains amidotransferase and phosphosugar isomerase domains [Cell wall/membrane/envelope biogenesis]
DEPvsCOMO	D	0.00281517	0.00197248	0.0020221	0.00181993	COG0488	[R]	ATPase components of ABC transporters with duplicated ATPase domains [General function prediction only]
DEPvsCOMO	D	0.0206059	0.000316652	0.000328677	0.000290488	COG0511	[HI]	Biotin carboxyl carrier protein []
DEPvsCOMO	D	0.00141376	0.000284242	0.000310364	0.00025653	COG0512	[EH]	Anthranilate/para-aminobenzoate synthase component II []
DEPvsCOMO	C	0.00765994	0.000727041	0.000715569	0.000800213	COG0543	[HC]	NAD(P)H-flavin reductase []
DEPvsCOMO	C	0.0335956	0.000447859	0.000453327	0.00048956	COG0558	[I]	Phosphatidylglycerophosphate synthase [Lipid transport and metabolism]
DEPvsCOMO	D	0.000737238	0.0021398	0.00232167	0.00196558	COG0561	[HR]	Hydroxymethylpyrimidine pyrophosphatase and other HAD family phosphatases []
DEPvsCOMO	D	0.0189693	0.00036763	0.00039701	0.000328262	COG0562	[M]	UDP-galactopyranose mutase [Cell wall/membrane/envelope biogenesis]
DEPvsCOMO	C	0.0148734	0.00034653	0.000362262	0.000389231	COG0576	[O]	Molecular chaperone GrpE (heat shock protein) [Posttranslational modification, protein turnover, chaperones]
DEPvsCOMO	D	0.00809163	0.000168995	0.000183951	0.000141584	COG0580	[G]	Glycerol uptake facilitator and related aquaporins (Major Intrinsic Protein Family) [Carbohydrate transport and metabolism]
DEPvsCOMO	D	0.0122272	0.000231331	0.000225313	0.000188432	COG0603	[J]	7-cyano-7-deazaguanine synthase (queuosine biosynthesis) [Translation, ribosomal structure and biogenesis]
DEPvsCOMO	C	0.0162665	0.000423323	0.000417057	0.00048486	COG0618	[F]	nanoRNase/pAp phosphatase, hydrolyzes c-di-AMP and oligoRNAs [Nucleotide transport and metabolism]
DEPvsCOMO	D	0.0411033	0.000318917	0.000355543	0.000267814	COG0620	[E]	Methionine synthase II (cobalamin-independent) [Amino acid transport and metabolism]
DEPvsCOMO	D	0.0451886	0.00108309	0.0011154	0.00100601	COG0624	[E]	Acetylornithine deacetylase/Succinyl-diaminopimelate desuccinylase or related deacylase [Amino acid transport and metabolism]
DEPvsCOMO	C	0.0271573	0.000345904	0.000360757	0.000390441	COG0632	[L]	Holliday junction resolvasome RuvABC DNA-binding subunit [Replication, recombination and repair]
DEPvsCOMO	C	0.000311751	0.000134378	0.000123359	0.000182814	COG0644	[C]	Dehydrogenase (flavoprotein) [Energy production and conversion]
DEPvsCOMO	D	0.00298588	0.000496623	0.000507251	0.000431679	COG0656	[Q]	Aldo/keto reductase, related to diketogulonate reductase [Secondary metabolites biosynthesis, transport and catabolism]
DEPvsCOMO	D	0.015475	0.00138791	0.00133351	0.000971829	COG0675	[X]	Transposase [Mobilome: prophages, transposons]
DEPvsCOMO	D	0.0394786	0.000761528	0.00081644	0.00071782	COG0679	[R]	Predicted permease [General function prediction only]
DEPvsCOMO	C	0.0303531	0.000453819	0.000431588	0.000482612	COG0682	[M]	Prolipoprotein diacylglyceryltransferase [Cell wall/membrane/envelope biogenesis]
DEPvsCOMO	D	0.00693649	0.000335473	0.00033884	0.000307996	COG0692	[L]	Uracil DNA glycosylase [Replication, recombination and repair]
DEPvsCOMO	C	0.0130883	0.000332661	0.000336311	0.000370473	COG0704	[P]	Phosphate uptake regulator [Inorganic ion transport and metabolism]
DEPvsCOMO	D	0.000424291	0.000237906	0.000266259	0.000211504	COG0710	[E]	3-dehydroquinate dehydratase [Amino acid transport and metabolism]
DEPvsCOMO	D	0.0463948	3.57418e-05	5.15275e-05	3.5828e-05	COG0717	[F]	Deoxycytidine triphosphate deaminase [Nucleotide transport and metabolism]
DEPvsCOMO	C	0.0105297	0.00149638	0.00141585	0.00163408	COG0739	[M]	Murein DD-endopeptidase MepM and murein hydrolase activator NlpD, contain LysM domain [Cell wall/membrane/envelope biogenesis]
DEPvsCOMO	D	0.042442	6.15043e-05	7.39714e-05	3.97953e-05	COG0752	[J]	Glycyl-tRNA synthetase, alpha subunit [Translation, ribosomal structure and biogenesis]
DEPvsCOMO	C	0.00643326	0.000224705	0.000213728	0.000249896	COG0757	[E]	3-dehydroquinate dehydratase [Amino acid transport and metabolism]
DEPvsCOMO	D	0.0199191	0.000225727	0.000228554	0.000196486	COG0761	[I]	4-Hydroxy-3-methylbut-2-enyl diphosphate reductase IspH [Lipid transport and metabolism]
DEPvsCOMO	D	0.0204528	0.000187672	0.000178245	0.000148504	COG0780	[J]	NADPH-dependent 7-cyano-7-deazaguanine reductase QueF, C-terminal domain, T-fold superfamily [Translation, ribosomal structure and biogenesis]
DEPvsCOMO	D	0.0266618	0.00194427	0.00208801	0.00175308	COG0784	[T]	CheY chemotaxis protein or a CheY-like REC (receiver) domain [Signal transduction mechanisms]
DEPvsCOMO	C	0.0296682	0.000583891	0.000574071	0.000686055	COG0790	[T]	TPR repeat [Signal transduction mechanisms]
DEPvsCOMO	C	0.0241517	0.000225633	0.000213953	0.000257067	COG0817	[L]	Holliday junction resolvasome RuvABC endonuclease subunit [Replication, recombination and repair]
DEPvsCOMO	D	0.0336013	9.02387e-05	9.40029e-05	7.3695e-05	COG0819	[H]	Thiaminase [Coenzyme transport and metabolism]
DEPvsCOMO	C	0.0205599	0.000630602	0.000642916	0.000709511	COG0822	[O]	NifU homolog involved in Fe-S cluster formation [Posttranslational modification, protein turnover, chaperones]
DEPvsCOMO	C	0.0138567	0.00132469	0.00107315	0.00141227	COG0840	[NT]	Methyl-accepting chemotaxis protein []
DEPvsCOMO	D	0.0231417	0.000766776	0.000773775	0.00068523	COG0846	[O]	NAD-dependent protein deacetylase, SIR2 family [Posttranslational modification, protein turnover, chaperones]
DEPvsCOMO	D	0.0109117	0.000102145	0.00010779	8.8967e-05	COG0850	[D]	Septum formation inhibitor MinC [Cell cycle control, cell division, chromosome partitioning]
DEPvsCOMO	C	0.0220703	4.01057e-05	2.79046e-05	5.75915e-05	COG0857	[R]	BioD-like N-terminal domain of phosphotransacetylase [General function prediction only]
DEPvsCOMO	D	0.0232424	2.5727e-05	3.49672e-05	1.64655e-05	COG1017	[C]	Hemoglobin-like flavoprotein [Energy production and conversion]
DEPvsCOMO	D	0.00157654	0.000231562	0.000256164	0.000181749	COG1027	[E]	Aspartate ammonia-lyase [Amino acid transport and metabolism]
DEPvsCOMO	D	0.0421231	9.18315e-06	1.94477e-05	5.90105e-06	COG1054	[R]	Predicted sulfurtransferase [General function prediction only]
DEPvsCOMO	C	0.00945831	0.000623993	0.000601513	0.000698931	COG1066	[O]	Predicted ATP-dependent serine protease [Posttranslational modification, protein turnover, chaperones]
DEPvsCOMO	C	0.0451935	0.000111132	9.43586e-05	0.000132848	COG1075	[I]	Triacylglycerol esterase/lipase EstA, alpha/beta hydrolase fold [Lipid transport and metabolism]
DEPvsCOMO	C	0.0476254	0.000320335	0.000308766	0.000385921	COG1079	[R]	ABC-type uncharacterized transport system, permease component [General function prediction only]
DEPvsCOMO	C	0.0444453	8.395e-05	9.43682e-05	0.000112569	COG1098	[R]	Predicted RNA-binding protein, contains ribosomal protein S1 (RPS1) domain [General function prediction only]
DEPvsCOMO	D	0.0482873	4.48827e-05	6.23893e-05	3.4324e-05	COG1138	[CO]	Cytochrome c biogenesis factor []
DEPvsCOMO	D	0.0128521	0.000559626	0.000617998	0.000554341	COG1151	[PC]	Hydroxylamine reductase (hybrid-cluster protein) []
DEPvsCOMO	C	0.0294467	4.77116e-05	4.68186e-05	7.1292e-05	COG1152	[C]	CO dehydrogenase/acetyl-CoA synthase alpha subunit [Energy production and conversion]
DEPvsCOMO	D	0.000876385	0.000646758	0.000670234	0.000549452	COG1168	[ER]	Bifunctional PLP-dependent enzyme with beta-cystathionase and maltose regulon repressor activities []
DEPvsCOMO	D	0.048905	0.00010569	0.00010404	8.04965e-05	COG1169	[HQ]	Isochorismate synthase EntC []
DEPvsCOMO	D	0.020839	0.00043588	0.000449423	0.000367389	COG1171	[E]	Threonine dehydratase [Amino acid transport and metabolism]
DEPvsCOMO	D	0.0401909	0.000348694	0.000362119	0.000334248	COG1194	[L]	Adenine-specific DNA glycosylase, acts on AG and A-oxoG pairs [Replication, recombination and repair]
DEPvsCOMO	D	0.000774608	0.000775291	0.000812536	0.000681155	COG1209	[M]	dTDP-glucose pyrophosphorylase [Cell wall/membrane/envelope biogenesis]
DEPvsCOMO	D	0.0142776	0.000199098	0.000218037	0.000169983	COG1227	[CP]	Inorganic pyrophosphatase/exopolyphosphatase []
DEPvsCOMO	D	0.027534	0.000455169	0.000466563	0.000412174	COG1234	[J]	Ribonuclease BN, tRNA processing enzyme [Translation, ribosomal structure and biogenesis]
DEPvsCOMO	D	0.0438857	0.00032678	0.00033625	0.000306541	COG1242	[R]	Radical SAM superfamily enzyme [General function prediction only]
DEPvsCOMO	D	0.0225034	0.000124786	0.000146891	0.000118335	COG1254	[C]	Acylphosphatase [Energy production and conversion]
DEPvsCOMO	C	0.0338242	0.000213893	0.000170218	0.000209299	COG1256	[N]	Flagellar hook-associated protein FlgK [Cell motility]
DEPvsCOMO	D	0.0173292	0.00114038	0.00132381	0.00102167	COG1263	[G]	Phosphotransferase system IIC components, glucose/maltose/N-acetylglucosamine-specific [Carbohydrate transport and metabolism]
DEPvsCOMO	D	0.00281673	0.000258133	0.000279985	0.000239158	COG1272	[U]	Predicted membrane channel-forming protein YqfA, hemolysin III family [Intracellular trafficking, secretion, and vesicular transport]
DEPvsCOMO	C	0.0136758	3.55428e-05	2.87692e-05	5.93853e-05	COG1274	[C]	Phosphoenolpyruvate carboxykinase, GTP-dependent [Energy production and conversion]
DEPvsCOMO	D	0.0450413	3.95585e-05	5.30299e-05	3.32456e-05	COG1275	[V]	Tellurite resistance protein TehA and related permeases [Defense mechanisms]
DEPvsCOMO	C	0.0120565	0.000322552	0.000295189	0.00034798	COG1285	[S]	Uncharacterized membrane protein YhiD, involved in acid resistance [Function unknown]
DEPvsCOMO	D	0.0213374	0.000283936	0.000319861	0.000249051	COG1288	[R]	Uncharacterized membrane protein YfcC, ion transporter superfamily [General function prediction only]
DEPvsCOMO	D	0.0392672	1.66337e-05	6.79309e-06	2.78163e-06	COG1290	[C]	Cytochrome b subunit of the bc complex [Energy production and conversion]
DEPvsCOMO	D	0.000428629	0.000646849	0.000660544	0.00054922	COG1301	[C]	Naﱿdicarboxylate symporter [Energy production and conversion]
DEPvsCOMO	C	0.0377254	0.000145665	0.000153258	0.000181898	COG1329	[K]	RNA polymerase-interacting regulator, CarD/CdnL/TRCF family [Transcription]
DEPvsCOMO	C	0.0332772	4.35512e-05	3.33287e-05	4.51072e-05	COG1334	[R]	Uncharacterized conserved protein, FlaG/YvyC family [General function prediction only]
DEPvsCOMO	C	0.0239142	0.000256738	0.000210468	0.000273148	COG1345	[N]	Flagellar capping protein FliD [Cell motility]
DEPvsCOMO	D	0.00511799	9.94675e-05	0.000111265	7.41203e-05	COG1348	[P]	Nitrogenase subunit NifH, an ATPase [Inorganic ion transport and metabolism]
DEPvsCOMO	C	0.0397369	0.000145949	0.000136387	0.000181055	COG1351	[F]	Thymidylate synthase ThyX [Nucleotide transport and metabolism]
DEPvsCOMO	C	0.0234249	0.000237536	0.000244613	0.000275345	COG1354	[L]	Chromatin segregation and condensation protein Rec8/ScpA/Scc1, kleisin family [Replication, recombination and repair]
DEPvsCOMO	C	0.0210622	0.00023711	0.00024445	0.000285767	COG1366	[T]	Anti-anti-sigma regulatory factor (antagonist of anti-sigma factor) [Signal transduction mechanisms]
DEPvsCOMO	D	0.0144976	4.42097e-05	5.23986e-05	3.93307e-05	COG1378	[K]	Sugar-specific transcriptional regulator TrmB [Transcription]
DEPvsCOMO	C	0.0358223	0.000221128	0.000233544	0.000265882	COG1386	[K]	Chromosome segregation and condensation protein ScpB [Transcription]
DEPvsCOMO	D	0.0189865	0.000664378	0.000683692	0.000630611	COG1387	[ER]	Histidinol phosphatase or related hydrolase of the PHP family []
DEPvsCOMO	D	0.0467836	4.21463e-05	5.17522e-05	2.60585e-05	COG1391	[O]	Glutamine synthetase adenylyltransferase [Posttranslational modification, protein turnover, chaperones]
DEPvsCOMO	C	0.0494863	4.82738e-05	4.01322e-05	5.46053e-05	COG1419	[N]	Flagellar biosynthesis GTPase FlhF [Cell motility]
DEPvsCOMO	D	0.00666284	0.000935531	0.00100704	0.000791095	COG1473	[R]	Metal-dependent amidase/aminoacylase/carboxypeptidase [General function prediction only]
DEPvsCOMO	D	0.0473071	3.15937e-05	4.60458e-05	2.43067e-05	COG1494	[G]	Fructose-1,6-bisphosphatase/sedoheptulose 1,7-bisphosphatase or related protein [Carbohydrate transport and metabolism]
DEPvsCOMO	C	0.0204986	0.000389614	0.000364898	0.000455372	COG1520	[M]	Outer membrane protein assembly factor BamB, contains PQQ-like beta-propeller repeat [Cell wall/membrane/envelope biogenesis]
DEPvsCOMO	D	0.0212591	0.000548276	0.000558228	0.000474136	COG1523	[G]	Pullulanase/glycogen debranching enzyme [Carbohydrate transport and metabolism]
DEPvsCOMO	C	0.00470869	0.000369396	0.000344336	0.000391175	COG1561	[S]	Uncharacterized conserved protein YicC, UPF0701 family [Function unknown]
DEPvsCOMO	C	0.049248	0.000116798	8.07345e-05	0.000123038	COG1572	[O]	Serine protease, subtilase family [Posttranslational modification, protein turnover, chaperones]
DEPvsCOMO	C	0.042178	0.000257401	0.000263655	0.000299059	COG1573	[L]	Uracil-DNA glycosylase [Replication, recombination and repair]
DEPvsCOMO	C	0.0239351	0.000205711	0.000214798	0.000246394	COG1585	[O]	Membrane protein implicated in regulation of membrane protease activity [Posttranslational modification, protein turnover, chaperones]
DEPvsCOMO	C	0.0162846	0.000377129	0.000385802	0.000426324	COG1589	[D]	Cell division septal protein FtsQ [Cell cycle control, cell division, chromosome partitioning]
DEPvsCOMO	C	0.0463964	1.63945e-05	2.01502e-05	3.18321e-05	COG1618	[F]	Nucleoside-triphosphatase THEP1 [Nucleotide transport and metabolism]
DEPvsCOMO	D	0.0309373	0.000163085	0.000177163	0.000139129	COG1641	[S]	Uncharacterized conserved protein, DUF111 family [Function unknown]
DEPvsCOMO	C	0.00397528	4.40089e-05	3.42262e-05	5.26899e-05	COG1655	[S]	Uncharacterized protein, DUF2225 family [Function unknown]
DEPvsCOMO	C	0.015197	0.00101115	0.00101978	0.00113134	COG1670	[JO]	Protein N-acetyltransferase, RimJ/RimL family []
DEPvsCOMO	C	0.0261447	2.26213e-05	2.13068e-05	4.20742e-05	COG1679	[C]	Predicted aconitase [Energy production and conversion]
DEPvsCOMO	D	0.0370833	2.5145e-05	2.37284e-05	1.5834e-05	COG1688	[V]	CRISPR/Cas system-associated protein Cas5, RAMP superfamily [Defense mechanisms]
DEPvsCOMO	C	0.0148582	0.000699256	0.000646844	0.000799514	COG1696	[M]	D-alanyl-lipoteichoic acid acyltransferase DltB, MBOAT superfamily [Cell wall/membrane/envelope biogenesis]
DEPvsCOMO	D	0.0167089	2.22543e-05	2.34159e-05	1.49704e-05	COG1697	[L]	DNA topoisomerase VI, subunit A [Replication, recombination and repair]
DEPvsCOMO	D	0.0013773	1.67148e-05	2.29517e-05	1.12873e-05	COG1719	[R]	Predicted hydrocarbon binding protein, contains 4VR domain [General function prediction only]
DEPvsCOMO	C	0.00917343	0.000282373	0.000282644	0.000308665	COG1722	[L]	Exonuclease VII small subunit [Replication, recombination and repair]
DEPvsCOMO	C	0.0227679	4.58533e-05	3.44045e-05	4.99588e-05	COG1728	[S]	Uncharacterized protein YaaR, TM1646/DUF327 family [Function unknown]
DEPvsCOMO	C	0.0123279	0.000350443	0.00034502	0.000378018	COG1739	[R]	Putative translation regulator, IMPACT (imprinted ancient) protein family [General function prediction only]
DEPvsCOMO	C	0.0284566	0.000549743	0.000525139	0.000641826	COG1744	[M]	Basic membrane lipoprotein Med, periplasmic binding protein (PBP1-ABC) superfamily [Cell wall/membrane/envelope biogenesis]
DEPvsCOMO	D	0.0259267	2.01843e-05	1.88808e-05	1.08785e-05	COG1746	[J]	tRNA nucleotidyltransferase (CCA-adding enzyme) [Translation, ribosomal structure and biogenesis]
DEPvsCOMO	D	0.016041	6.04821e-05	7.89067e-05	5.24968e-05	COG1767	[H]	Triphosphoribosyl-dephospho-CoA synthetase [Coenzyme transport and metabolism]
DEPvsCOMO	C	0.00555406	0.000120136	0.00011317	0.000163129	COG1768	[R]	Predicted phosphohydrolase [General function prediction only]
DEPvsCOMO	C	0.0145879	0.00034929	0.00032619	0.000406477	COG1783	[X]	Phage terminase large subunit [Mobilome: prophages, transposons]
DEPvsCOMO	C	0.040901	1.7098e-05	1.2799e-05	2.63606e-05	COG1786	[R]	Swiveling domain associated with predicted aconitase [General function prediction only]
DEPvsCOMO	D	0.0110211	0.000156621	0.000171163	0.000139462	COG1811	[S]	Uncharacterized membrane protein YqgA, affects biofilm formation [Function unknown]
DEPvsCOMO	D	0.0205141	5.04099e-05	5.80918e-05	3.06251e-05	COG1823	[E]	L-cystine uptake protein TcyP, sodium:dicarboxylate symporter family [Amino acid transport and metabolism]
DEPvsCOMO	D	0.0358167	0.000439748	0.000448422	0.000411874	COG1838	[C]	Tartrate dehydratase beta subunit/Fumarate hydratase class I, C-terminal domain [Energy production and conversion]
DEPvsCOMO	D	0.0106995	0.000340235	0.000364159	0.000326391	COG1897	[E]	Homoserine trans-succinylase [Amino acid transport and metabolism]
DEPvsCOMO	D	0.0121176	0.00022543	0.00025392	0.000177655	COG1914	[P]	Mn2 and Fe2 transporters of the NRAMP family [Inorganic ion transport and metabolism]
DEPvsCOMO	D	0.0279703	0.00069425	0.000737563	0.000619296	COG1943	[X]	REP element-mobilizing transposase RayT [Mobilome: prophages, transposons]
DEPvsCOMO	D	0.0370397	3.67867e-05	4.24643e-05	3.2668e-05	COG1952	[U]	Preprotein translocase subunit SecB [Intracellular trafficking, secretion, and vesicular transport]
DEPvsCOMO	C	0.0356032	0.00507219	0.00506767	0.00596836	COG1961	[L]	Site-specific DNA recombinase related to the DNA invertase Pin [Replication, recombination and repair]
DEPvsCOMO	C	0.042609	0.000177338	0.000179061	0.000239725	COG1994	[O]	Zn-dependent protease (includes SpoIVFB) [Posttranslational modification, protein turnover, chaperones]
DEPvsCOMO	C	0.00863544	0.000388665	0.000395243	0.000488114	COG2002	[KV]	Bifunctional DNA-binding transcriptional regulator of stationary/sporulation/toxin gene expression and antitoxin component of the YhaV-PrlF toxin-antitoxin module []
DEPvsCOMO	C	0.00351673	0.000120764	0.00012464	0.00016525	COG2052	[M]	Regulator of extracellular matrix RemA, YlzA/DUF370 family [Cell wall/membrane/envelope biogenesis]
DEPvsCOMO	D	0.0223912	2.64878e-05	2.94121e-05	1.27145e-05	COG2056	[E]	Predicted histidine transporter YuiF, NhaC family [Amino acid transport and metabolism]
DEPvsCOMO	D	0.0124439	0.000596303	0.000624215	0.000560683	COG2070	[R]	NAD(P)H-dependent flavin oxidoreductase YrpB, nitropropane dioxygenase family [General function prediction only]
DEPvsCOMO	C	0.00478911	0.000170037	0.000168109	0.000248355	COG2105	[R]	Uncharacterized conserved protein YtfP, gamma-glutamylcyclotransferase (GGCT)/AIG2-like family [General function prediction only]
DEPvsCOMO	D	0.000470374	0.000223226	0.000265479	0.00021516	COG2109	[H]	ATP:corrinoid adenosyltransferase [Coenzyme transport and metabolism]
DEPvsCOMO	D	0.0274901	0.000169247	0.000199389	0.000168934	COG2116	[P]	Formate/nitrite transporter FocA, FNT family [Inorganic ion transport and metabolism]
DEPvsCOMO	C	0.00821587	0.000359401	0.000335624	0.000389591	COG2131	[F]	Deoxycytidylate deaminase [Nucleotide transport and metabolism]
DEPvsCOMO	D	0.00424546	0.000105283	0.000131633	9.93395e-05	COG2190	[G]	Phosphotransferase system IIA component [Carbohydrate transport and metabolism]
DEPvsCOMO	C	0.00979972	8.97211e-06	6.11603e-06	1.45623e-05	COG2192	[R]	Predicted carbamoyl transferase, NodU family [General function prediction only]
DEPvsCOMO	C	0.0171564	0.000607624	0.000533817	0.000667267	COG2206	[T]	HD-GYP domain, c-di-GMP phosphodiesterase class II (or its inactivated variant) [Signal transduction mechanisms]
DEPvsCOMO	D	0.0498789	0.000534381	0.000501742	0.000451438	COG2220	[G]	L-ascorbate metabolism protein UlaG, beta-lactamase superfamily [Carbohydrate transport and metabolism]
DEPvsCOMO	D	0.0341093	0.0001742	0.000221695	0.000163884	COG2222	[M]	Fructoselysine-6-P-deglycase FrlB and related proteins with duplicated sugar isomerase (SIS) domain [Cell wall/membrane/envelope biogenesis]
DEPvsCOMO	C	0.000374219	0.00132705	0.00128827	0.00150283	COG2226	[H]	Ubiquinone/menaquinone biosynthesis C-methylase UbiE [Coenzyme transport and metabolism]
DEPvsCOMO	D	0.0169188	0.000814748	0.000864856	0.00076916	COG2233	[F]	Xanthine/uracil permease [Nucleotide transport and metabolism]
DEPvsCOMO	C	0.0199537	0.000378415	0.000332966	0.000509524	COG2247	[M]	Putative cell wall-binding domain [Cell wall/membrane/envelope biogenesis]
DEPvsCOMO	C	0.0312164	0.000346523	0.000287018	0.000353381	COG2273	[G]	Beta-glucanase, GH16 family [Carbohydrate transport and metabolism]
DEPvsCOMO	C	0.0329743	0.000198188	0.000205627	0.000234962	COG2302	[R]	RNA-binding protein YlmH, contains S4-like domain [General function prediction only]
DEPvsCOMO	C	0.00577266	3.74588e-05	3.47608e-05	6.97463e-05	COG2313	[F]	Pseudouridine-5'-phosphate glycosidase (pseudoU degradation) [Nucleotide transport and metabolism]
DEPvsCOMO	C	0.0308609	6.93737e-05	5.88645e-05	8.29248e-05	COG2339	[T]	Membrane proteinase PrsW, cleaves anti-sigma factor RsiW, M82 family [Signal transduction mechanisms]
DEPvsCOMO	D	0.0126251	5.25332e-05	6.99354e-05	2.71254e-05	COG2352	[C]	Phosphoenolpyruvate carboxylase [Energy production and conversion]
DEPvsCOMO	C	0.0308366	0.000185942	0.000206002	0.000240138	COG2355	[E]	Zn-dependent dipeptidase, microsomal dipeptidase homolog [Amino acid transport and metabolism]
DEPvsCOMO	C	0.00995298	0.00017791	0.000180243	0.000219783	COG2358	[R]	TRAP-type uncharacterized transport system, periplasmic component [General function prediction only]
DEPvsCOMO	D	0.013144	2.79792e-05	4.75262e-05	2.9056e-05	COG2371	[O]	Urease accessory protein UreE [Posttranslational modification, protein turnover, chaperones]
DEPvsCOMO	C	0.0430446	0.00010047	9.67718e-05	0.000124044	COG2379	[G]	Glycerate-2-kinase [Carbohydrate transport and metabolism]
DEPvsCOMO	C	0.0484264	0.000494167	0.00047618	0.000533465	COG2385	[M]	Peptidoglycan hydrolase (amidase) enhancer domain [Cell wall/membrane/envelope biogenesis]
DEPvsCOMO	D	0.0191243	0.000402794	0.0003747	0.000290238	COG2452	[X]	Predicted site-specific integrase-resolvase [Mobilome: prophages, transposons]
DEPvsCOMO	D	0.0408429	0.000379466	0.000455674	0.000360912	COG2508	[K]	DNA-binding transcriptional regulator, PucR family [Transcription]
DEPvsCOMO	D	0.0450359	2.35491e-06	5.9588e-06	0	COG2514	[Q]	Catechol-2,3-dioxygenase [Secondary metabolites biosynthesis, transport and catabolism]
DEPvsCOMO	C	0.0448778	0	3.29459e-07	3.08794e-06	COG2516	[R]	Biotin synthase-related protein, radical SAM superfamily [General function prediction only]
DEPvsCOMO	D	0.0424125	2.90457e-05	2.22589e-05	1.37434e-05	COG2522	[R]	Predicted transcriptional regulator [General function prediction only]
DEPvsCOMO	C	0.0364244	0.000452407	0.000458467	0.000505143	COG2608	[P]	Copper chaperone CopZ [Inorganic ion transport and metabolism]
DEPvsCOMO	D	0.00153899	0.000210691	0.000258832	0.000162718	COG2710	[P]	Nitrogenase molybdenum-iron protein, alpha and beta chains [Inorganic ion transport and metabolism]
DEPvsCOMO	C	0.0100011	0.000263018	0.000252785	0.000290784	COG2738	[O]	Zn-dependent membrane protease YugP [Posttranslational modification, protein turnover, chaperones]
DEPvsCOMO	C	0.0118851	3.39339e-05	2.94492e-05	4.40292e-05	COG2746	[V]	Aminoglycoside N3'-acetyltransferase [Defense mechanisms]
DEPvsCOMO	C	0.0105406	0.00242485	0.00216264	0.00251285	COG2755	[E]	Lysophospholipase L1 or related esterase [Amino acid transport and metabolism]
DEPvsCOMO	D	0.0273081	0.00012165	0.000138404	0.000102378	COG2807	[P]	Cyanate permease [Inorganic ion transport and metabolism]
DEPvsCOMO	D	0.0102893	0.000183368	0.000206566	0.000167256	COG2818	[L]	3-methyladenine DNA glycosylase Tag [Replication, recombination and repair]
DEPvsCOMO	D	0.0339616	5.14509e-05	5.61799e-05	2.63068e-05	COG2831	[U]	Hemolysin activation/secretion protein [Intracellular trafficking, secretion, and vesicular transport]
DEPvsCOMO	D	0.0238464	0.00012721	0.000140485	0.000111022	COG2832	[S]	Uncharacterized membrane protein YbaN, DUF454 family [Function unknown]
DEPvsCOMO	D	0.00317168	8.78959e-05	9.66396e-05	5.23316e-05	COG2851	[C]	Mg2﷈궭ꭞ symporter [Energy production and conversion]
DEPvsCOMO	D	0.0167758	0.000241024	0.000282326	0.000238226	COG2896	[H]	Molybdenum cofactor biosynthesis enzyme MoaA [Coenzyme transport and metabolism]
DEPvsCOMO	D	0.0419576	1.12673e-05	1.56897e-05	8.18306e-06	COG2914	[V]	Putative antitoxin component PasI (RatB) of the RatAB toxin-antitoxin module, ubiquitin-RnfH superfamily [Defense mechanisms]
DEPvsCOMO	C	0.0119395	0.000176501	0.000156432	0.000212491	COG2931	[Q]	Ca2+binding protein, RTX toxin-related [Secondary metabolites biosynthesis, transport and catabolism]
DEPvsCOMO	D	0.0499611	0.000224864	0.000240786	0.000167974	COG2946	[L]	DNA relaxase NicK [Replication, recombination and repair]
DEPvsCOMO	D	0.0141537	0.000518509	0.000548487	0.000482981	COG2966	[S]	Uncharacterized membrane protein YjjP, DUF1212 family [Function unknown]
DEPvsCOMO	C	0.0212022	2.39246e-05	2.25857e-05	3.68304e-05	COG3007	[I]	Trans-2-enoyl-CoA reductase [Lipid transport and metabolism]
DEPvsCOMO	D	0.0266168	0.000245083	0.000262368	0.00020886	COG3022	[P]	Cytoplasmic iron level regulating protein YaaA, DUF328/UPF0246 family [Inorganic ion transport and metabolism]
DEPvsCOMO	D	0.0333137	1.53967e-05	1.78479e-05	9.55535e-06	COG3043	[CP]	Nitrate reductase cytochrome c-type subunit []
DEPvsCOMO	D	0.0155622	6.48103e-05	7.61923e-05	5.05498e-05	COG3052	[C]	Citrate lyase, gamma subunit [Energy production and conversion]
DEPvsCOMO	D	0.00521532	5.74505e-05	6.78399e-05	4.71156e-05	COG3053	[C]	Citrate lyase synthetase [Energy production and conversion]
DEPvsCOMO	D	0.0087089	0.000618508	0.000652254	0.00049414	COG3064	[M]	Membrane protein involved in colicin uptake [Cell wall/membrane/envelope biogenesis]
DEPvsCOMO	D	0.0222038	0.000111449	0.000138202	0.00010917	COG3081	[S]	Nucleoid-associated protein YejK (function unknown) [Function unknown]
DEPvsCOMO	D	0.022458	4.50667e-05	4.1299e-05	2.357e-05	COG3083	[M]	Membrane-anchored periplasmic protein YejM, alkaline phosphatase superfamily [Cell wall/membrane/envelope biogenesis]
DEPvsCOMO	D	0.0307805	0.000137292	0.000137223	0.000110666	COG3087	[D]	Cell division protein FtsN [Cell cycle control, cell division, chromosome partitioning]
DEPvsCOMO	D	0.0419036	1.57197e-05	3.01067e-05	1.14571e-05	COG3107	[M]	Outer membrane lipoprotein LpoA, binds and activates PBP1a [Cell wall/membrane/envelope biogenesis]
DEPvsCOMO	C	0.0319137	0.00183816	0.00153468	0.00190237	COG3209	[R]	Uncharacterized conserved protein RhaS, contains 28 RHS repeats [General function prediction only]
DEPvsCOMO	C	0.0329602	5.76044e-05	4.85075e-05	6.07154e-05	COG3214	[R]	Uncharacterized conserved protein YcaQ, contains winged helix DNA-binding domain [General function prediction only]
DEPvsCOMO	C	0.000972397	0.000323798	0.000326501	0.000391247	COG3247	[S]	Uncharacterized membrane protein HdeD, DUF308 family [Function unknown]
DEPvsCOMO	D	0.0494429	2.44947e-05	2.51652e-05	1.69539e-06	COG3256	[P]	Nitric oxide reductase large subunit [Inorganic ion transport and metabolism]
DEPvsCOMO	C	0.03801	0.000362902	0.000329543	0.000365053	COG3274	[M]	Surface polysaccharide O-acyltransferase, integral membrane enzyme [Cell wall/membrane/envelope biogenesis]
DEPvsCOMO	C	0.0137847	2.15001e-05	1.37754e-05	2.58483e-05	COG3287	[S]	Uncharacterized conserved protein, contains FIST_N domain [Function unknown]
DEPvsCOMO	C	0.0392038	3.96603e-05	3.33992e-05	5.36023e-05	COG3294	[R]	Metal-dependent phosphatase/phosphodiesterase, HD supefamily [General function prediction only]
DEPvsCOMO	C	0.0101958	0.000179594	0.000157194	0.000199355	COG3299	[X]	Uncharacterized phage protein gp47/JayE [Mobilome: prophages, transposons]
DEPvsCOMO	D	0.0306278	5.75087e-06	1.47069e-05	1.40747e-06	COG3338	[P]	Carbonic anhydrase [Inorganic ion transport and metabolism]
DEPvsCOMO	C	0.00243176	0.000237305	0.000232693	0.000278815	COG3340	[E]	Peptidase E [Amino acid transport and metabolism]
DEPvsCOMO	D	0.0474382	1.77336e-05	1.68709e-05	8.04729e-06	COG3343	[K]	DNA-directed RNA polymerase, delta subunit [Transcription]
DEPvsCOMO	D	0.0212947	0.000757579	0.000713701	0.000550682	COG3385	[X]	IS4 transposase [Mobilome: prophages, transposons]
DEPvsCOMO	C	0.0267976	4.81145e-05	4.49428e-05	6.49307e-05	COG3393	[R]	Predicted acetyltransferase, GNAT family [General function prediction only]
DEPvsCOMO	D	0.0056677	2.76934e-06	2.83939e-06	0	COG3403	[S]	Uncharacterized protein YcgG, contains conserved FPC and CPF motifs [Function unknown]
DEPvsCOMO	D	0.00310668	1.77205e-05	1.58347e-05	4.82295e-06	COG3412	[T]	PTS-EIIA-like component DhaM of the dihydroxyacetone kinase DhaKLM complex [Signal transduction mechanisms]
DEPvsCOMO	D	0.0323809	4.19497e-06	7.14894e-06	1.50039e-06	COG3416	[S]	Uncharacterized protein [Function unknown]
DEPvsCOMO	C	0.0329017	0.000189997	0.000167095	0.000221446	COG3420	[P]	Nitrous oxidase accessory protein NosD, contains tandem CASH domains [Inorganic ion transport and metabolism]
DEPvsCOMO	C	0.0389222	0.000407034	0.000342635	0.000476273	COG3459	[G]	Cellobiose phosphorylase [Carbohydrate transport and metabolism]
DEPvsCOMO	D	0.0143663	0.000338011	0.000351967	0.000302466	COG3475	[I]	Phosphorylcholine metabolism protein LicD [Lipid transport and metabolism]
DEPvsCOMO	D	0.0186122	9.80669e-05	0.000124964	9.45446e-05	COG3480	[T]	Predicted secreted protein containing a PDZ domain [Signal transduction mechanisms]
DEPvsCOMO	C	0.0307958	0.00237587	0.00224424	0.00261353	COG3505	[U]	Type IV secretory pathway, VirD4 component, TraG/TraD family ATPase [Intracellular trafficking, secretion, and vesicular transport]
DEPvsCOMO	D	0.027874	1.16926e-05	1.65216e-05	6.21015e-06	COG3527	[Q]	Alpha-acetolactate decarboxylase [Secondary metabolites biosynthesis, transport and catabolism]
DEPvsCOMO	D	0.0211657	3.75733e-05	4.09474e-05	2.45633e-05	COG3572	[H]	Gamma-glutamylcysteine synthetase [Coenzyme transport and metabolism]
DEPvsCOMO	C	0.0325936	9.26495e-05	9.46125e-05	0.000132691	COG3581	[R]	Predicted nucleotide-binding protein, sugar kinase/HSP70/actin superfamily [General function prediction only]
DEPvsCOMO	D	0.0122783	0.000244134	0.000286501	0.000241529	COG3610	[S]	Uncharacterized membrane protein YjjB, DUF3815 family [Function unknown]
DEPvsCOMO	D	0.0265455	0.000166915	0.000195038	0.000152761	COG3633	[E]	Naﻇꮊ symporter [Amino acid transport and metabolism]
DEPvsCOMO	C	0.00943221	0.000156083	0.000130485	0.000161815	COG3635	[G]	2,3-bisphosphoglycerate-independent phosphoglycerate mutase, archeal type [Carbohydrate transport and metabolism]
DEPvsCOMO	D	0.0343662	1.8093e-05	1.95702e-05	1.13882e-05	COG3636	[X]	DNA-binding prophage protein [Mobilome: prophages, transposons]
DEPvsCOMO	C	0.0188098	8.04692e-05	7.69067e-05	0.000116901	COG3639	[P]	ABC-type phosphate/phosphonate transport system, permease component [Inorganic ion transport and metabolism]
DEPvsCOMO	C	0.0297044	7.33377e-05	6.95332e-05	0.000105772	COG3653	[Q]	N-acyl-D-aspartate/D-glutamate deacylase [Secondary metabolites biosynthesis, transport and catabolism]
DEPvsCOMO	C	0.0253677	4.32989e-05	3.03857e-05	4.95221e-05	COG3664	[G]	Beta-xylosidase [Carbohydrate transport and metabolism]
DEPvsCOMO	C	0.0283673	0.000104776	0.000110148	0.000138608	COG3679	[T]	Cell fate regulator YlbF, YheA/YmcA/DUF963 family (controls sporulation, competence, biofilm development) [Signal transduction mechanisms]
DEPvsCOMO	D	0.0470144	1.84213e-05	2.28646e-05	1.35643e-05	COG3697	[HI]	Phosphoribosyl-dephospho-CoA transferase (holo-ACP synthetase) []
DEPvsCOMO	D	0.0425192	2.66878e-06	4.93918e-06	1.71914e-06	COG3702	[U]	Type IV secretory pathway, VirB3 components [Intracellular trafficking, secretion, and vesicular transport]
DEPvsCOMO	D	0.0230782	5.61712e-06	6.88389e-06	2.67591e-07	COG3759	[S]	Uncharacterized membrane protein [Function unknown]
DEPvsCOMO	C	0.0419203	0.000128362	0.000133654	0.000165964	COG3773	[DM]	Cell wall hydrolase CwlJ, involved in spore germination []
DEPvsCOMO	D	0.00852816	3.17011e-05	4.16508e-05	1.99906e-05	COG3817	[S]	Uncharacterized membrane protein [Function unknown]
DEPvsCOMO	C	0.0485659	0.000408538	0.000380546	0.000476207	COG3845	[R]	ABC-type uncharacterized transport system, ATPase component [General function prediction only]
DEPvsCOMO	C	0.0261565	0.000154361	0.000161509	0.000195456	COG3853	[V]	Uncharacterized conserved protein YaaN involved in tellurite resistance [Defense mechanisms]
DEPvsCOMO	C	0.0445183	0.000211327	0.000207636	0.00024825	COG3854	[D]	Stage III sporulation protein SpoIIIAA [Cell cycle control, cell division, chromosome partitioning]
DEPvsCOMO	C	0.0227075	0.000128549	0.000142108	0.000174183	COG3859	[H]	Thiamine transporter ThiT [Coenzyme transport and metabolism]
DEPvsCOMO	C	0.018215	1.50429e-05	1.97055e-05	3.10976e-05	COG3903	[R]	Predicted ATPase [General function prediction only]
DEPvsCOMO	D	0.045075	7.03294e-06	1.34676e-05	0	COG3914	[O]	Predicted O-linked N-acetylglucosamine transferase, SPINDLY family [Posttranslational modification, protein turnover, chaperones]
DEPvsCOMO	C	0.0164691	0.000762509	0.000756138	0.00083866	COG3935	[L]	DNA replication protein DnaD [Replication, recombination and repair]
DEPvsCOMO	D	0.0418539	5.6574e-05	7.81712e-05	5.13556e-05	COG3942	[M]	Surface antigen [Cell wall/membrane/envelope biogenesis]
DEPvsCOMO	D	0.00138732	1.0538e-05	8.85844e-06	1.31322e-06	COG3945	[R]	Hemerythrin-like domain [General function prediction only]
DEPvsCOMO	D	0.022906	0.000164344	0.000157909	0.000125017	COG3950	[R]	Predicted ATP-binding protein involved in virulence [General function prediction only]
DEPvsCOMO	C	0.0279778	0.000766418	0.000676522	0.00075855	COG3968	[E]	Glutamine synthetase type III [Amino acid transport and metabolism]
DEPvsCOMO	D	0.0235911	1.16539e-05	2.06778e-05	5.38048e-06	COG4098	[L]	Superfamily II DNA/RNA helicase required for DNA uptake (late competence protein) [Replication, recombination and repair]
DEPvsCOMO	D	0.00650986	0.000348824	0.000347851	0.000309078	COG4122	[R]	Predicted O-methyltransferase YrrM [General function prediction only]
DEPvsCOMO	D	0.0444271	2.49365e-05	2.96544e-05	1.86045e-05	COG4127	[R]	Predicted restriction endonuclease, Mrr-cat superfamily [General function prediction only]
DEPvsCOMO	D	0.0429338	1.38418e-05	1.67113e-05	9.33083e-06	COG4133	[O]	ABC-type transport system involved in cytochrome c biogenesis, ATPase component [Posttranslational modification, protein turnover, chaperones]
DEPvsCOMO	D	0.00917968	3.25715e-05	3.64541e-05	2.04798e-05	COG4187	[E]	Arginine utilization protein RocB [Amino acid transport and metabolism]
DEPvsCOMO	C	0.0108603	0.000486076	0.000425885	0.000529483	COG4219	[T]	Signal transducer regulating beta-lactamase production, contains metallopeptidase domain [Signal transduction mechanisms]
DEPvsCOMO	D	0.00391604	1.73956e-05	1.44339e-05	4.93257e-06	COG4222	[S]	Uncharacterized conserved protein [Function unknown]
DEPvsCOMO	C	0.0310189	0.000815663	0.000774906	0.000915501	COG4227	[L]	Antirestriction protein ArdC [Replication, recombination and repair]
DEPvsCOMO	D	0.0492093	2.00179e-06	1.57082e-06	0	COG4298	[S]	Uncharacterized protein [Function unknown]
DEPvsCOMO	D	0.0112161	6.28252e-06	4.88157e-06	0	COG4300	[P]	Cadmium resistance protein CadD, predicted permease [Inorganic ion transport and metabolism]
DEPvsCOMO	D	0.0348321	6.20902e-06	5.71163e-06	5.35182e-07	COG4316	[S]	Uncharacterized protein [Function unknown]
DEPvsCOMO	C	0.000939136	2.56122e-05	2.17649e-05	3.69678e-05	COG4379	[X]	Mu-like prophage tail protein gpP [Mobilome: prophages, transposons]
DEPvsCOMO	D	0.0486083	4.9007e-06	9.47123e-06	0	COG4389	[L]	Site-specific recombinase [Replication, recombination and repair]
DEPvsCOMO	D	0.0414117	3.89329e-06	5.16053e-06	0	COG4390	[S]	Uncharacterized protein [Function unknown]
DEPvsCOMO	D	0.0186755	4.75232e-05	6.13287e-05	3.38113e-05	COG4403	[V]	Lantibiotic modifying enzyme [Defense mechanisms]
DEPvsCOMO	C	0.0349551	9.19359e-05	7.97749e-05	9.38022e-05	COG4443	[S]	Uncharacterized protein [Function unknown]
DEPvsCOMO	D	0.0205245	9.38461e-06	1.53185e-05	5.21189e-06	COG4453	[S]	Uncharacterized conserved protein, DUF1778 family [Function unknown]
DEPvsCOMO	D	0.0147648	0.000127567	0.000140533	0.000109008	COG4465	[K]	GTP-sensing pleiotropic transcriptional regulator CodY [Transcription]
DEPvsCOMO	D	0.0489077	4.16906e-06	5.52353e-06	0	COG4471	[S]	Uncharacterized protein YlbG, UPF0298 family [Function unknown]
DEPvsCOMO	D	0.0355345	6.16694e-06	1.03045e-05	1.15742e-06	COG4476	[S]	Uncharacterized protein YktA, UPF0223 family [Function unknown]
DEPvsCOMO	D	0.00306663	5.48024e-05	7.75365e-05	4.27894e-05	COG4478	[S]	Uncharacterized membrane protein [Function unknown]
DEPvsCOMO	D	0.0172806	6.465e-06	1.03225e-05	1.90376e-06	COG4499	[S]	Uncharacterized membrane protein YukC [Function unknown]
DEPvsCOMO	D	0.00987364	5.54696e-06	7.08902e-06	1.34031e-06	COG4508	[F]	Dimeric dUTPase, all-alpha-NTP-PPase (MazG) superfamily [Nucleotide transport and metabolism]
DEPvsCOMO	D	0.016984	8.84246e-06	1.07991e-05	2.21833e-06	COG4537	[X]	Competence protein ComGC [Mobilome: prophages, transposons]
DEPvsCOMO	D	0.0329806	2.63208e-05	3.19697e-05	1.6757e-05	COG4545	[O]	Glutaredoxin-related protein [Posttranslational modification, protein turnover, chaperones]
DEPvsCOMO	C	0.0430046	2.29712e-05	2.12987e-05	3.46045e-05	COG4547	[H]	Cobalamin biosynthesis protein CobT (nicotinate-mononucleotide:5, 6-dimethylbenzimidazole phosphorib... [Coenzyme transport and metabolism]
DEPvsCOMO	D	0.0422665	2.5142e-06	5.74443e-06	9.65207e-07	COG4550	[T]	Cell fate regulator YmcA, YheA/YmcA/DUF963 family (controls sporulation, competence, biofilm development) [Signal transduction mechanisms]
DEPvsCOMO	C	0.0428247	1.90108e-05	1.48286e-05	2.26322e-05	COG4555	[CP]	ABC-type Na transport system, ATPase component NatA []
DEPvsCOMO	D	0.0290757	1.00896e-05	1.1767e-05	1.69539e-06	COG4594	[P]	ABC-type Fe3+citrate transport system, periplasmic component [Inorganic ion transport and metabolism]
DEPvsCOMO	C	0.0280892	0.000328421	0.00031792	0.00040516	COG4603	[R]	ABC-type uncharacterized transport system, permease component [General function prediction only]
DEPvsCOMO	C	0.00178211	0.000121223	0.000109941	0.000151633	COG4627	[R]	Predicted SAM-depedendent methyltransferase [General function prediction only]
DEPvsCOMO	D	0.00187636	0.000131438	0.000148998	8.88726e-05	COG4636	[R]	Endonuclease, Uma2 family (restriction endonuclease fold) [General function prediction only]
DEPvsCOMO	C	0.0225555	0.000350708	0.000352356	0.000403829	COG4657	[C]	Na+translocating ferredoxin:NAD oxidoreductase RNF, RnfA subunit [Energy production and conversion]
DEPvsCOMO	C	0.0102145	0.000313038	0.000316835	0.000353906	COG4659	[C]	Na+translocating ferredoxin:NAD oxidoreductase RNF, RnfG subunit [Energy production and conversion]
DEPvsCOMO	C	0.00889552	0.000348344	0.000346588	0.000405408	COG4660	[C]	Na+translocating ferredoxin:NAD oxidoreductase RNF, RnfE subunit [Energy production and conversion]
DEPvsCOMO	D	0.00143062	2.36374e-05	3.19193e-05	1.12553e-05	COG4687	[S]	Uncharacterized protein [Function unknown]
DEPvsCOMO	D	0.00365152	2.54991e-05	3.70289e-05	1.80462e-05	COG4702	[S]	Uncharacterized protein, UPF0303 family [Function unknown]
DEPvsCOMO	D	0.0348296	4.3567e-06	5.79482e-06	0	COG4703	[S]	Uncharacterized protein YkuJ [Function unknown]
DEPvsCOMO	C	0.00622171	6.90542e-05	5.21678e-05	7.72261e-05	COG4715	[S]	Uncharacterized conserved protein, contains Zn finger domain [Function unknown]
DEPvsCOMO	D	0.0346566	7.48376e-05	9.96672e-05	7.39986e-05	COG4717	[S]	Uncharacterized protein YhaN [Function unknown]
DEPvsCOMO	C	0.00178159	0.000111678	0.000104949	0.000164738	COG4725	[J]	N6-adenosine-specific RNA methylase IME4 [Translation, ribosomal structure and biogenesis]
DEPvsCOMO	C	0.0113042	0.000644347	0.0006364	0.000756231	COG4734	[V]	Antirestriction protein [Defense mechanisms]
DEPvsCOMO	C	0.0058475	3.68345e-05	2.61902e-05	4.02422e-05	COG4753	[TK]	Two-component response regulator, YesN/AraC family, consists of REC and AraC-type DNA-binding domains []
DEPvsCOMO	D	0.0295973	1.31727e-05	2.28901e-05	1.1671e-05	COG4768	[S]	Uncharacterized protein YoxC, contains an MCP-like domain [Function unknown]
DEPvsCOMO	C	0.0310978	1.2243e-05	1.06904e-05	2.06618e-05	COG4818	[S]	Uncharacterized membrane protein [Function unknown]
DEPvsCOMO	D	0.0099878	0.000233167	0.000239609	0.00019166	COG4823	[V]	Abortive infection bacteriophage resistance protein [Defense mechanisms]
DEPvsCOMO	C	3.88788e-05	9.02679e-05	7.27312e-05	0.00013487	COG4826	[O]	Serine protease inhibitor [Posttranslational modification, protein turnover, chaperones]
DEPvsCOMO	C	0.0149907	0.00011053	0.000124403	0.000154826	COG4832	[S]	Uncharacterized protein [Function unknown]
DEPvsCOMO	D	0.0490088	1.20123e-05	1.57771e-05	7.77272e-06	COG4839	[D]	Cell division protein FtsL [Cell cycle control, cell division, chromosome partitioning]
DEPvsCOMO	D	0.0412957	1.15274e-05	1.27047e-05	5.22945e-07	COG4858	[S]	Uncharacterized membrane-anchored protein [Function unknown]
DEPvsCOMO	C	0.0214817	9.57858e-05	9.96874e-05	0.000116456	COG4877	[S]	Uncharacterized protein [Function unknown]
DEPvsCOMO	D	0.0160391	6.98601e-05	7.4514e-05	5.38633e-05	COG4887	[S]	Uncharacterized metal-binding protein conserved in archaea [Function unknown]
DEPvsCOMO	D	0.0453222	3.64663e-05	5.14229e-05	2.22528e-05	COG4909	[Q]	Propanediol dehydratase, large subunit [Secondary metabolites biosynthesis, transport and catabolism]
DEPvsCOMO	D	0.0369163	1.00796e-05	1.04271e-05	4.83351e-06	COG4922	[R]	Predicted SnoaL-like aldol condensation-catalyzing enzyme [General function prediction only]
DEPvsCOMO	D	0.022618	5.71189e-05	7.16865e-05	5.239e-05	COG4924	[S]	Uncharacterized protein [Function unknown]
DEPvsCOMO	D	0.0149297	1.79467e-05	1.97085e-05	8.30041e-06	COG4960	[OT]	Flp pilus assembly protein, protease CpaA []
DEPvsCOMO	D	0.0318178	0.000383885	0.000374909	0.000329602	COG5009	[M]	Membrane carboxypeptidase/penicillin-binding protein [Cell wall/membrane/envelope biogenesis]
DEPvsCOMO	D	0.0345974	1.85454e-05	2.08198e-05	1.22852e-05	COG5039	[GM]	Exopolysaccharide biosynthesis protein EpsI, predicted pyruvyl transferase []
DEPvsCOMO	D	0.0439251	1.86496e-05	2.48253e-05	1.507e-05	COG5441	[S]	Uncharacterized protein, UPF0261 family [Function unknown]
DEPvsCOMO	D	0.0159579	1.12065e-05	1.55164e-05	7.59091e-06	COG5479	[S]	Uncharacterized conserved protein, contains LGFP repeats [Function unknown]
DEPvsCOMO	C	0.00728149	0.00145405	0.00127642	0.00163336	COG5492	[R]	Uncharacterized conserved protein YjdB, contains Ig-like domain [General function prediction only]
DEPvsCOMO	D	0.0345077	4.62719e-06	7.90221e-06	5.22945e-07	COG5506	[S]	Uncharacterized protein YueI [Function unknown]
DEPvsCOMO	D	0.0295657	4.71526e-06	3.45326e-06	2.6818e-07	COG5521	[G]	Maltodextrin utilization protein YvdJ (function unknown) [Carbohydrate transport and metabolism]
DEPvsCOMO	D	0.0388106	2.35657e-06	5.12627e-06	0	COG5595	[R]	Predicted nucleic acid-binding protein, contains Zn-ribbon domain [General function prediction only]
DEPvsCOMO	D	0.0317867	3.69981e-06	5.5551e-06	1.51498e-06	COG5611	[R]	Predicted nucleic-acid-binding protein, contains PIN domain [General function prediction only]
DEPvsCOMO	C	0.00263345	1.08413e-05	6.43481e-06	1.555e-05	COG5650	[S]	Uncharacterized membrane protein [Function unknown]
DEPvsCOMO	C	0.0359214	4.9615e-05	4.1123e-05	6.28673e-05	COG5662	[K]	Transmembrane transcriptional regulator (anti-sigma factor RsiW) [Transcription]

## Sheet: Supplementary Table 4
Supplementary Table 4 PERMANOVA-COG
COGid	COGid Description	The Group with higher relative abundance	PERMANOVA
COG0003	Anion-transporting ATPase, ArsA/GET3 family	COMO	0.491
COG0005	Purine nucleoside phosphorylase	COMO	0.742
COG0008	Glutamyl- or glutaminyl-tRNA synthetase	COMO	0.757
COG0012	Ribosome-binding ATPase YchF, GTP1/OBG family	COMO	0.498
COG0013	Alanyl-tRNA synthetase	COMO	0.909
COG0014	Gamma-glutamyl phosphate reductase	COMO	0.99
COG0016	Phenylalanyl-tRNA synthetase alpha subunit	COMO	0.022
COG0031	Cysteine synthase	COMO	0.513
COG0035	Uracil phosphoribosyltransferase	COMO	0.306
COG0036	Pentose-5-phosphate-3-epimerase	COMO	0.872
COG0037	tRNA(Ile)-lysidine synthase TilS/MesJ	COMO	0.638
COG0041	Phosphoribosylcarboxyaminoimidazole (NCAIR) mutase	COMO	0.766
COG0047	Phosphoribosylformylglycinamidine (FGAM) synthase, glutamine amidotransferase domain	COMO	0.866
COG0048	Ribosomal protein S12	COMO	0.088
COG0049	Ribosomal protein S7	COMO	0.42
COG0050	Translation elongation factor EF-Tu, a GTPase	COMO	0.051
COG0051	Ribosomal protein S10	COMO	0.461
COG0052	Ribosomal protein S2	COMO	0.115
COG0053	Divalent metal cation (Fe/Co/Zn/Cd) transporter	COMO	0.49
COG0057	Glyceraldehyde-3-phosphate dehydrogenase/erythrose-4-phosphate dehydrogenase	COMO	0.033
COG0063	NAD(P)H-hydrate repair enzyme Nnr, NAD(P)H-hydrate dehydratase domain	COMO	0.066
COG0069	Glutamate synthase domain 2	COMO	0.536
COG0070	Glutamate synthase domain 3	COMO	0.064
COG0076	Glutamate or tyrosine decarboxylase or a related PLP-dependent protein	COMO	0.721
COG0078	Ornithine carbamoyltransferase	COMO	0.443
COG0080	Ribosomal protein L11	COMO	0.063
COG0081	Ribosomal protein L1	COMO	0.212
COG0082	Chorismate synthase	COMO	0.029
COG0085	DNA-directed RNA polymerase, beta subunit/140 kD subunit	COMO	0.907
COG0086	DNA-directed RNA polymerase, beta' subunit/160 kD subunit	COMO	0.879
COG0087	Ribosomal protein L3	COMO	0.207
COG0088	Ribosomal protein L4	COMO	0.003
COG0089	Ribosomal protein L23	COMO	0.5
COG0090	Ribosomal protein L2	COMO	0.098
COG0091	Ribosomal protein L22	COMO	0.151
COG0092	Ribosomal protein S3	COMO	0.142
COG0093	Ribosomal protein L14	COMO	0.101
COG0094	Ribosomal protein L5	COMO	0.517
COG0095	Lipoate-protein ligase A	COMO	0.684
COG0096	Ribosomal protein S8	COMO	0.226
COG0097	Ribosomal protein L6P/L9E	COMO	0.312
COG0098	Ribosomal protein S5	COMO	0.604
COG0099	Ribosomal protein S13	COMO	0.79
COG0100	Ribosomal protein S11	COMO	0.577
COG0102	Ribosomal protein L13	COMO	0.018
COG0103	Ribosomal protein S9	COMO	0.153
COG0104	Adenylosuccinate synthase	COMO	0.753
COG0109	Polyprenyltransferase (heme O synthase)	COMO	0.832
COG0111	Phosphoglycerate dehydrogenase or related dehydrogenase	COMO	0.029
COG0114	Fumarate hydratase class II	COMO	0.39
COG0124	Histidyl-tRNA synthetase	COMO	0.895
COG0125	Thymidylate kinase	COMO	0.11
COG0126	3-phosphoglycerate kinase	COMO	0.255
COG0127	Inosine/xanthosine triphosphate pyrophosphatase, all-alpha NTP-PPase family	COMO	0.86
COG0128	5-enolpyruvylshikimate-3-phosphate synthase	COMO	0.957
COG0130	tRNA U55 pseudouridine synthase TruB, may also work on U342 of tmRNA	COMO	0.101
COG0143	Methionyl-tRNA synthetase	COMO	0.254
COG0146	N-methylhydantoinase B/oxoprolinase/acetone carboxylase, alpha subunit	COMO	0.245
COG0149	Triosephosphate isomerase	COMO	0.907
COG0164	Ribonuclease HII	COMO	0.138
COG0168	Trk-type K+ transport system, membrane component	COMO	0.483
COG0170	Dolichol kinase	COMO	0.766
COG0172	Seryl-tRNA synthetase	COMO	0.648
COG0175	3'-phosphoadenosine 5'-phosphosulfate sulfotransferase (PAPS reductase)/FAD synthetase or related enzyme	COMO	0.115
COG0177	Endonuclease III	COMO	0.922
COG0180	Tryptophanyl-tRNA synthetase	COMO	0.355
COG0182	Methylthioribose-1-phosphate isomerase (methionine salvage pathway), a paralog of eIF-2B alpha subunit	COMO	0.275
COG0183	Acetyl-CoA acetyltransferase	COMO	0.078
COG0184	Ribosomal protein S15P/S13E	COMO	0.05
COG0185	Ribosomal protein S19	COMO	0.135
COG0186	Ribosomal protein S17	COMO	0.314
COG0191	Fructose/tagatose bisphosphate aldolase	COMO	0.861
COG0192	S-adenosylmethionine synthetase	COMO	0.078
COG0193	Peptidyl-tRNA hydrolase	COMO	0.383
COG0194	Guanylate kinase	COMO	0.848
COG0195	Transcription antitermination factor NusA, contains S1 and KH domains	COMO	0.395
COG0197	Ribosomal protein L16/L10AE	COMO	0.293
COG0198	Ribosomal protein L24	COMO	0.284
COG0200	Ribosomal protein L15	COMO	0.507
COG0201	Preprotein translocase subunit SecY	COMO	0.888
COG0202	DNA-directed RNA polymerase, alpha subunit/40 kD subunit	COMO	0.931
COG0203	Ribosomal protein L17	COMO	0.064
COG0206	Cell division GTPase FtsZ	COMO	0.301
COG0211	Ribosomal protein L27	COMO	0.089
COG0213	Thymidine phosphorylase	COMO	0.204
COG0215	Cysteinyl-tRNA synthetase	COMO	0.984
COG0217	Transcriptional and/or translational regulatory protein YebC/TACO1	COMO	0.029
COG0218	GTP-binding protein EngB required for normal cell division	COMO	0.037
COG0219	tRNA(Leu) C34 or U34 (ribose-2'-O)-methylase TrmL, contains SPOUT domain	COMO	0.113
COG0221	Inorganic pyrophosphatase	COMO	0.011
COG0222	Ribosomal protein L7/L12	COMO	0.213
COG0223	Methionyl-tRNA formyltransferase	COMO	0.496
COG0228	Ribosomal protein S16	COMO	0.46
COG0229	Peptide methionine sulfoxide reductase MsrB	COMO	0.753
COG0231	Translation elongation factor P (EF-P)/translation initiation factor 5A (eIF-5A)	COMO	0.12
COG0233	Ribosome recycling factor	COMO	0.443
COG0234	Co-chaperonin GroES (HSP10)	COMO	0.176
COG0235	Ribulose-5-phosphate 4-epimerase/Fuculose-1-phosphate aldolase	COMO	0.804
COG0236	Acyl carrier protein	COMO	0.353
COG0238	Ribosomal protein S18	COMO	0.395
COG0240	Glycerol-3-phosphate dehydrogenase	COMO	0.534
COG0242	Peptide deformylase	COMO	0.286
COG0244	Ribosomal protein L10	COMO	0.581
COG0245	2C-methyl-D-erythritol 2,4-cyclodiphosphate synthase	COMO	0.261
COG0249	DNA mismatch repair ATPase MutS	COMO	0.292
COG0253	Diaminopimelate epimerase	COMO	0.065
COG0254	Ribosomal protein L31	COMO	0.127
COG0255	Ribosomal protein L29	COMO	0.887
COG0261	Ribosomal protein L21	COMO	0.096
COG0264	Translation elongation factor EF-Ts	COMO	0.074
COG0265	Periplasmic serine protease, S1-C subfamily, contain C-terminal PDZ domain	COMO	0.013
COG0270	Site-specific DNA-cytosine methylase	COMO	0.054
COG0277	FAD/FMN-containing dehydrogenase	COMO	0.689
COG0280	Phosphotransacetylase	COMO	0.341
COG0281	Malic enzyme	COMO	0.388
COG0282	Acetate kinase	COMO	0.148
COG0283	Cytidylate kinase	COMO	0.202
COG0287	Prephenate dehydrogenase	COMO	0.787
COG0291	Ribosomal protein L35	COMO	0.525
COG0292	Ribosomal protein L20	COMO	0.14
COG0295	Cytidine deaminase	COMO	0.586
COG0299	Folate-dependent phosphoribosylglycinamide formyltransferase PurN	COMO	0.955
COG0300	Short-chain dehydrogenase	COMO	0.251
COG0301	Adenylyl- and sulfurtransferase ThiI, participates in tRNA 4-thiouridine and thiamine biosynthesis	COMO	0.274
COG0313	16S rRNA C1402 (ribose-2'-O) methylase RsmI	COMO	0.732
COG0318	Acyl-CoA synthetase (AMP-forming)/AMP-acid ligase II	COMO	0.584
COG0325	Uncharacterized pyridoxal phosphate-containing protein, affects Ilv metabolism, UPF0001 family	COMO	0.826
COG0327	Putative GTP cyclohydrolase 1 type 2, NIF3 family	COMO	0.136
COG0329	Dihydrodipicolinate synthase/N-acetylneuraminate lyase	COMO	0.797
COG0330	Regulator of protease activity HflC, stomatin/prohibitin superfamily	COMO	0.073
COG0335	Ribosomal protein L19	COMO	0.651
COG0337	3-dehydroquinate synthetase	COMO	0.898
COG0340	Biotin-(acetyl-CoA carboxylase) ligase	COMO	0.134
COG0344	Phospholipid biosynthesis protein PlsY, probable glycerol-3-phosphate acyltransferase	COMO	0.026
COG0347	Nitrogen regulatory protein PII	COMO	0.197
COG0348	Polyferredoxin	COMO	0.76
COG0353	Recombinational DNA repair protein RecR	COMO	0.227
COG0359	Ribosomal protein L9	COMO	0.398
COG0360	Ribosomal protein S6	COMO	0.29
COG0361	Translation initiation factor IF-1	COMO	0.587
COG0365	Acyl-coenzyme A synthetase/AMP-(fatty) acid ligase	COMO	0.384
COG0367	Asparagine synthetase B (glutamine-hydrolyzing)	COMO	0.005
COG0370	Fe2+ transport system protein B	COMO	0.342
COG0372	Citrate synthase	COMO	0.252
COG0373	Glutamyl-tRNA reductase	COMO	0.821
COG0375	Zn finger protein HypA/HybF (possibly regulating hydrogenase expression)	COMO	0.732
COG0382	4-hydroxybenzoate polyprenyltransferase	COMO	0.746
COG0383	Alpha-mannosidase	COMO	0.764
COG0384	Predicted epimerase YddE/YHI9, PhzF superfamily	COMO	0.803
COG0389	Nucleotidyltransferase/DNA polymerase involved in DNA repair	COMO	0.516
COG0391	Archaeal 2-phospho-L-lactate transferase/Bacterial gluconeogenesis factor, CofD/UPF0052 family	COMO	0.571
COG0394	Protein-tyrosine-phosphatase	COMO	0.567
COG0395	ABC-type glycerol-3-phosphate transport system, permease component	COMO	0.654
COG0408	Coproporphyrinogen III oxidase	COMO	0.801
COG0410	ABC-type branched-chain amino acid transport system, ATPase component	COMO	0.019
COG0411	ABC-type branched-chain amino acid transport system, ATPase component	COMO	0.029
COG0416	Fatty acid/phospholipid biosynthesis enzyme	COMO	0.141
COG0418	Dihydroorotase	COMO	0.942
COG0422	Thiamine biosynthesis protein ThiC	COMO	0.33
COG0423	Glycyl-tRNA synthetase (class II)	COMO	0.262
COG0428	Zinc transporter ZupT	COMO	0.169
COG0430	RNA 3'-terminal phosphate cyclase	COMO	0.934
COG0443	Molecular chaperone DnaK (HSP70)	COMO	0.644
COG0446	NADPH-dependent 2,4-dienoyl-CoA reductase, sulfur reductase, or a related oxidoreductase	COMO	0.825
COG0452	Phosphopantothenoylcysteine synthetase/decarboxylase	COMO	0.934
COG0454	N-acetyltransferase, GNAT superfamily (includes histone acetyltransferase HPA2)	COMO	0.941
COG0455	MinD-like ATPase involved in chromosome partitioning or flagellar assembly	COMO	0.295
COG0456	Ribosomal protein S18 acetylase RimI and related acetyltransferases	COMO	0.275
COG0459	Chaperonin GroEL (HSP60 family)	COMO	0.85
COG0461	Orotate phosphoribosyltransferase	COMO	0.384
COG0465	ATP-dependent Zn proteases	COMO	0.418
COG0468	RecA/RadA recombinase	COMO	0.463
COG0472	UDP-N-acetylmuramyl pentapeptide phosphotransferase/UDP-N-acetylglucosamine-1-phosphate transferase	COMO	0.963
COG0480	Translation elongation factor EF-G, a GTPase	COMO	0.728
COG0482	tRNA U34 2-thiouridine synthase MnmA/TrmU, contains the PP-loop ATPase domain	COMO	0.686
COG0484	DnaJ-class molecular chaperone with C-terminal Zn finger domain	COMO	0.532
COG0492	Thioredoxin reductase	COMO	0.701
COG0498	Threonine synthase	COMO	0.81
COG0499	S-adenosylhomocysteine hydrolase	COMO	0.551
COG0503	Adenine/guanine phosphoribosyltransferase or related PRPP-binding protein	COMO	0.981
COG0505	Carbamoylphosphate synthase small subunit	COMO	0.884
COG0508	Pyruvate/2-oxoglutarate dehydrogenase complex, dihydrolipoamide acyltransferase (E2) component	COMO	0.492
COG0509	Glycine cleavage system H protein (lipoate-binding)	COMO	0.916
COG0519	GMP synthase, PP-ATPase domain/subunit	COMO	0.179
COG0520	Selenocysteine lyase/Cysteine desulfurase	COMO	0.624
COG0522	Ribosomal protein S4 or related protein	COMO	0.567
COG0523	GTPase, G3E family	COMO	0.278
COG0524	Sugar or nucleoside kinase, ribokinase family	COMO	0.715
COG0528	Uridylate kinase	COMO	0.888
COG0532	Translation initiation factor IF-2, a GTPase	COMO	0.956
COG0533	tRNA A37 threonylcarbamoyltransferase TsaD	COMO	0.205
COG0535	Radical SAM superfamily enzyme, MoaA/NifB/PqqE/SkfB family	COMO	0.323
COG0536	GTPase involved in cell partioning and DNA repair	COMO	0.745
COG0537	Diadenosine tetraphosphate (Ap4A) hydrolase or other HIT family hydrolase	COMO	0.52
COG0539	Ribosomal protein S1	COMO	0.392
COG0540	Aspartate carbamoyltransferase, catalytic chain	COMO	0.447
COG0541	Signal recognition particle GTPase	COMO	0.323
COG0543	NAD(P)H-flavin reductase	COMO	0.077
COG0544	FKBP-type peptidyl-prolyl cis-trans isomerase (trigger factor)	COMO	0.525
COG0546	Phosphoglycolate phosphatase, HAD superfamily	COMO	0.412
COG0552	Signal recognition particle GTPase	COMO	0.178
COG0553	Superfamily II DNA or RNA helicase, SNF2 family	COMO	0.611
COG0555	ABC-type sulfate transport system, permease component	COMO	0.888
COG0558	Phosphatidylglycerophosphate synthase	COMO	0.025
COG0559	Branched-chain amino acid ABC-type transport system, permease component	COMO	0.016
COG0563	Adenylate kinase or related kinase	COMO	0.511
COG0568	DNA-directed RNA polymerase, sigma subunit (sigma70/sigma32)	COMO	0.923
COG0572	Uridine kinase	COMO	0.574
COG0574	Phosphoenolpyruvate synthase/pyruvate phosphate dikinase	COMO	0.62
COG0575	CDP-diglyceride synthetase	COMO	0.464
COG0576	Molecular chaperone GrpE (heat shock protein)	COMO	0.01
COG0581	ABC-type phosphate transport system, permease component	COMO	0.034
COG0582	Integrase	COMO	0.628
COG0584	Glycerophosphoryl diester phosphodiesterase	COMO	0.481
COG0590	tRNA(Arg) A34 adenosine deaminase TadA	COMO	0.912
COG0593	Chromosomal replication initiation ATPase DnaA	COMO	0.847
COG0602	Organic radical activating enzyme	COMO	0.601
COG0606	Predicted ATPase with chaperone activity	COMO	0.324
COG0613	Predicted metal-dependent phosphoesterase TrpH, contains PHP domain	COMO	0.214
COG0615	Glycerol-3-phosphate cytidylyltransferase, cytidylyltransferase family	COMO	0.938
COG0617	tRNA nucleotidyltransferase/poly(A) polymerase	COMO	0.233
COG0618	nanoRNase/pAp phosphatase, hydrolyzes c-di-AMP and oligoRNAs	COMO	0.031
COG0619	Energy-coupling factor transporter transmembrane protein EcfT	COMO	0.074
COG0621	tRNA A37 methylthiotransferase MiaB	COMO	0.583
COG0622	Predicted phosphodiesterase	COMO	0.645
COG0628	Predicted PurR-regulated permease PerM	COMO	0.061
COG0630	Type IV secretory pathway ATPase VirB11/Archaellum biosynthesis ATPase	COMO	0.436
COG0631	Serine/threonine protein phosphatase PrpC	COMO	0.099
COG0632	Holliday junction resolvasome RuvABC DNA-binding subunit	COMO	0.006
COG0633	Ferredoxin	COMO	0.429
COG0635	Coproporphyrinogen III oxidase or related Fe-S oxidoreductase	COMO	0.367
COG0636	FoF1-type ATP synthase, membrane subunit c/Archaeal/vacuolar-type H+-ATPase, subunit K	COMO	0.401
COG0643	Chemotaxis protein histidine kinase CheA	COMO	0.398
COG0644	Dehydrogenase (flavoprotein)	COMO	0.014
COG0648	Endonuclease IV	COMO	0.05
COG0655	Multimeric flavodoxin WrbA	COMO	0.796
COG0663	Carbonic anhydrase or acetyltransferase, isoleucine patch superfamily	COMO	0.231
COG0665	Glycine/D-amino acid oxidase (deaminating)	COMO	0.496
COG0668	Small-conductance mechanosensitive channel	COMO	0.844
COG0669	Phosphopantetheine adenylyltransferase	COMO	0.785
COG0673	Predicted dehydrogenase	COMO	0.314
COG0674	Pyruvate:ferredoxin oxidoreductase or related 2-oxoacid:ferredoxin oxidoreductase, alpha subunit	COMO	0.433
COG0680	Ni,Fe-hydrogenase maturation factor	COMO	0.1
COG0681	Signal peptidase I	COMO	0.865
COG0682	Prolipoprotein diacylglyceryltransferase	COMO	0.094
COG0683	ABC-type branched-chain amino acid transport system, periplasmic component	COMO	0.041
COG0690	Preprotein translocase subunit SecE	COMO	0.684
COG0691	tmRNA-binding protein	COMO	0.665
COG0693	Putative intracellular protease/amidase	COMO	0.943
COG0694	Fe-S cluster biogenesis protein NfuA, 4Fe-4S-binding domain	COMO	0.419
COG0696	Phosphoglycerate mutase (BPG-independent, AlkP superfamily)	COMO	0.453
COG0698	Ribose 5-phosphate isomerase RpiB	COMO	0.097
COG0704	Phosphate uptake regulator	COMO	0.006
COG0705	Membrane associated serine protease, rhomboid family	COMO	0.774
COG0706	Membrane protein insertase Oxa1/YidC/SpoIIIJ, required for the localization of integral membrane proteins	COMO	0.605
COG0707	UDP-N-acetylglucosamine:LPS N-acetylglucosamine transferase	COMO	0.752
COG0711	FoF1-type ATP synthase, membrane subunit b or b'	COMO	0.548
COG0718	Conserved DNA-binding protein YbaB (function unknown)	COMO	0.053
COG0724	RNA recognition motif (RRM) domain	COMO	0.98
COG0730	Uncharacterized membrane protein YfcA	COMO	0.24
COG0737	2',3'-cyclic-nucleotide 2'-phosphodiesterase/5'- or 3'-nucleotidase, 5'-nucleotidase family	COMO	0.176
COG0739	Murein DD-endopeptidase MepM and murein hydrolase activator NlpD, contain LysM domain	COMO	0.09
COG0740	ATP-dependent protease ClpP, protease subunit	COMO	0.131
COG0750	Membrane-associated protease RseP, regulator of RpoE activity	COMO	0.503
COG0757	3-dehydroquinate dehydratase	COMO	0.169
COG0769	UDP-N-acetylmuramyl tripeptide synthase	COMO	0.526
COG0770	UDP-N-acetylmuramyl pentapeptide synthase	COMO	0.735
COG0772	Bacterial cell division protein FtsW, lipid II flippase	COMO	0.599
COG0779	Ribosome maturation factor RimP	COMO	0.131
COG0781	Transcription termination factor NusB	COMO	0.385
COG0782	Transcription elongation factor, GreA/GreB family	COMO	0.098
COG0787	Alanine racemase	COMO	0.122
COG0790	TPR repeat	COMO	0.12
COG0791	Cell wall-associated hydrolase, NlpC family	COMO	0.151
COG0792	Predicted endonuclease distantly related to archaeal Holliday junction resolvase	COMO	0.653
COG0794	D-arabinose 5-phosphate isomerase GutQ	COMO	0.681
COG0796	Glutamate racemase	COMO	0.732
COG0799	Ribosomal silencing factor RsfS, regulates association of 30S and 50S subunits	COMO	0.232
COG0800	2-keto-3-deoxy-6-phosphogluconate aldolase	COMO	0.09
COG0802	tRNA A37 threonylcarbamoyladenosine biosynthesis protein TsaE	COMO	0.18
COG0806	Ribosomal 30S subunit maturation factor RimM, required for 16S rRNA processing	COMO	0.215
COG0812	UDP-N-acetylenolpyruvoylglucosamine reductase	COMO	0.401
COG0813	Purine-nucleoside phosphorylase	COMO	0.771
COG0817	Holliday junction resolvasome RuvABC endonuclease subunit	COMO	0.203
COG0820	Adenine C2-methylase RlmN of 23S rRNA A2503 and tRNA A37	COMO	0.985
COG0822	NifU homolog involved in Fe-S cluster formation	COMO	0.025
COG0835	Chemotaxis signal transduction protein	COMO	0.404
COG0837	Glucokinase	COMO	0.763
COG0840	Methyl-accepting chemotaxis protein	COMO	0.084
COG0849	Cell division ATPase FtsA	COMO	0.881
COG0852	NADH:ubiquinone oxidoreductase 27 kD subunit (chain C)	COMO	0.18
COG0857	BioD-like N-terminal domain of phosphotransacetylase	COMO	0.054
COG0863	DNA modification methylase	COMO	0.116
COG1006	Multisubunit Na+/H+ antiporter, MnhC subunit	COMO	0.326
COG1011	FMN phosphatase YigB, HAD superfamily	COMO	0.273
COG1013	Pyruvate:ferredoxin oxidoreductase or related 2-oxoacid:ferredoxin oxidoreductase, beta subunit	COMO	0.489
COG1014	Pyruvate:ferredoxin oxidoreductase or related 2-oxoacid:ferredoxin oxidoreductase, gamma subunit	COMO	0.272
COG1015	Phosphopentomutase	COMO	0.491
COG1019	Phosphopantetheine adenylyltransferase	COMO	0.097
COG1020	Non-ribosomal peptide synthetase component F	COMO	0.482
COG1030	Membrane-bound serine protease (ClpP class)	COMO	0.422
COG1033	Predicted exporter protein, RND superfamily	COMO	0.943
COG1040	Predicted amidophosphoribosyltransferases	COMO	0.824
COG1042	Acyl-CoA synthetase (NDP forming)	COMO	0.331
COG1049	Aconitase B	COMO	0.64
COG1051	ADP-ribose pyrophosphatase YjhB, NUDIX family	COMO	0.313
COG1052	Lactate dehydrogenase or related 2-hydroxyacid dehydrogenase	COMO	0.463
COG1056	Nicotinamide mononucleotide adenylyltransferase	COMO	0.343
COG1057	Nicotinic acid mononucleotide adenylyltransferase	COMO	0.79
COG1058	Predicted nucleotide-utilizing enzyme related to molybdopterin-biosynthesis enzyme MoeA	COMO	0.783
COG1061	Superfamily II DNA or RNA helicase	COMO	0.531
COG1062	Zn-dependent alcohol dehydrogenase	COMO	0.759
COG1066	Predicted ATP-dependent serine protease	COMO	0.036
COG1073	Fermentation-respiration switch protein FrsA, has esterase activity, DUF1100 family	COMO	0.653
COG1075	Triacylglycerol esterase/lipase EstA, alpha/beta hydrolase fold	COMO	0.207
COG1077	Actin-like ATPase involved in cell morphogenesis	COMO	0.072
COG1079	ABC-type uncharacterized transport system, permease component	COMO	0.043
COG1096	Exosome complex RNA-binding protein Csl4, contains S1 and Zn-ribbon domains	COMO	0.989
COG1098	Predicted RNA-binding protein, contains ribosomal protein S1 (RPS1) domain	COMO	0.031
COG1100	GTPase SAR1 family domain	COMO	0.102
COG1101	ABC-type uncharacterized transport system, ATPase component	COMO	0.175
COG1104	Cysteine sulfinate desulfinase/cysteine desulfurase or related enzyme	COMO	0.252
COG1111	ERCC4-related helicase	COMO	0.449
COG1117	ABC-type phosphate transport system, ATPase component	COMO	0.018
COG1122	Energy-coupling factor transporter ATP-binding protein EcfA2	COMO	0.156
COG1131	ABC-type multidrug transport system, ATPase component	COMO	0.246
COG1132	ABC-type multidrug transport system, ATPase and permease component	COMO	0.218
COG1141	Ferredoxin	COMO	0.349
COG1143	Formate hydrogenlyase subunit 6/NADH:ubiquinone oxidoreductase 23 kD subunit (chain I)	COMO	0.398
COG1145	Ferredoxin	COMO	0.205
COG1146	NAD-dependent dihydropyrimidine dehydrogenase, PreA subunit	COMO	0.255
COG1149	MinD superfamily P-loop ATPase, contains an inserted ferredoxin domain	COMO	0.402
COG1156	Archaeal/vacuolar-type H+-ATPase subunit B/Vma2	COMO	0.838
COG1160	Predicted GTPases	COMO	0.359
COG1162	Putative ribosome biogenesis GTPase RsgA	COMO	0.732
COG1175	ABC-type sugar transport system, permease component	COMO	0.573
COG1176	ABC-type spermidine/putrescine transport system, permease component I	COMO	0.483
COG1177	ABC-type spermidine/putrescine transport system, permease component II	COMO	0.361
COG1179	tRNA A37 threonylcarbamoyladenosine dehydratase	COMO	0.706
COG1182	FMN-dependent NADH-azoreductase	COMO	0.264
COG1184	Translation initiation factor 2B subunit, eIF-2B alpha/beta/delta family	COMO	0.929
COG1185	Polyribonucleotide nucleotidyltransferase (polynucleotide phosphorylase)	COMO	0.58
COG1186	Protein chain release factor B	COMO	0.037
COG1187	16S rRNA U516 pseudouridylate synthase RsuA and related 23S rRNA U2605, pseudouridylate synthases	COMO	0.702
COG1188	Ribosomal 50S subunit-recycling heat shock protein, contains S4 domain	COMO	0.75
COG1192	Cellulose biosynthesis protein BcsQ	COMO	0.961
COG1195	Recombinational DNA repair ATPase RecF	COMO	0.949
COG1197	Transcription-repair coupling factor (superfamily II helicase)	COMO	0.682
COG1199	Rad3-related DNA helicase	COMO	0.93
COG1204	Replicative superfamily II helicase	COMO	0.899
COG1205	ATP-dependent helicase YprA, contains C-terminal metal-binding DUF1998 domain	COMO	0.853
COG1206	Folate-dependent tRNA-U54 methylase TrmFO/GidA	COMO	0.506
COG1214	tRNA A37 threonylcarbamoyladenosine modification protein TsaB	COMO	0.615
COG1220	ATP-dependent protease HslVU (ClpYQ), ATPase subunit	COMO	0.997
COG1221	Transcriptional regulators containing an AAA-type ATPase domain and a DNA-binding domain	COMO	0.936
COG1232	Protoporphyrinogen oxidase	COMO	0.758
COG1237	Metal-dependent hydrolase, beta-lactamase superfamily II	COMO	0.95
COG1241	DNA replicative helicase MCM subunit Mcm2, Cdc46/Mcm family	COMO	0.25
COG1243	Histone acetyltransferase, component of the RNA polymerase elongator complex	COMO	0.706
COG1246	N-acetylglutamate synthase or related acetyltransferase, GNAT family	COMO	0.298
COG1247	L-amino acid N-acyltransferase YncA	COMO	0.34
COG1250	3-hydroxyacyl-CoA dehydrogenase	COMO	0.514
COG1253	Hemolysin or related protein, contains CBS domains	COMO	0.739
COG1262	Formylglycine-generating enzyme, required for sulfatase activity, contains SUMF1/FGE domain	COMO	0.275
COG1266	Membrane protease YdiL, CAAX protease family	COMO	0.413
COG1273	Non-homologous end joining protein Ku, dsDNA break repair	COMO	0.016
COG1274	Phosphoenolpyruvate carboxykinase, GTP-dependent	COMO	0.024
COG1276	Putative copper export protein	COMO	0.996
COG1277	ABC-type transport system involved in multi-copper enzyme maturation, permease component	COMO	0.898
COG1285	Uncharacterized membrane protein YhiD, involved in acid resistance	COMO	0.087
COG1287	Asparagine N-glycosylation enzyme, membrane subunit Stt3	COMO	0.228
COG1293	Predicted component of the ribosome quality control (RQC) complex, YloA/Tae2 family, contains fibronectin-binding (FbpA) and DUF814 domains	COMO	0.279
COG1300	Uncharacterized membrane protein SpoIIM, required for sporulation	COMO	0.756
COG1302	Uncharacterized conserved protein YloU, alkaline shock protein (Asp23) family	COMO	0.018
COG1306	Uncharacterized protein	COMO	0.225
COG1307	Fatty acid-binding protein DegV (function unknown)	COMO	0.093
COG1309	DNA-binding transcriptional regulator, AcrR family	COMO	0.016
COG1310	Proteasome lid subunit RPN8/RPN11, contains Jab1/MPN domain metalloenzyme (JAMM) motif	COMO	0.36
COG1315	Uncharacterized conserved protein, DUF342 family	COMO	0.443
COG1316	Anionic cell wall polymer biosynthesis enzyme, LytR-Cps2A-Psr (LCP) family	COMO	0.417
COG1320	Multisubunit Na+/H+ antiporter, MnhG subunit	COMO	0.726
COG1321	Mn-dependent transcriptional regulator, DtxR family	COMO	0.011
COG1329	RNA polymerase-interacting regulator, CarD/CdnL/TRCF family	COMO	0.035
COG1332	CRISPR/Cas system CSM-associated protein Csm5, group 7 of RAMP superfamily	COMO	0.362
COG1334	Uncharacterized conserved protein, FlaG/YvyC family	COMO	0.213
COG1337	CRISPR/Cas system CSM-associated protein Csm3, group 7 of RAMP superfamily	COMO	0.266
COG1339	Archaeal CTP-dependent riboflavin kinase	COMO	0.34
COG1340	Uncharacterized coiled-coil protein, contains DUF342 domain	COMO	0.601
COG1342	Predicted DNA-binding protein, UPF0251 family	COMO	0.667
COG1344	Flagellin and related hook-associated protein FlgL	COMO	0.443
COG1345	Flagellar capping protein FliD	COMO	0.079
COG1351	Thymidylate synthase ThyX	COMO	0.154
COG1352	Methylase of chemotaxis methyl-accepting proteins	COMO	0.62
COG1353	CRISPR/Cas system-associated protein Cas10, large subunit of type III CRISPR-Cas systems, contains HD superfamily nuclease domain	COMO	0.164
COG1354	Chromatin segregation and condensation protein Rec8/ScpA/Scc1, kleisin family	COMO	0.019
COG1357	Uncharacterized protein YjbI, contains pentapeptide repeats	COMO	0.441
COG1358	Ribosomal protein L7Ae or related RNA K-turn-binding protein	COMO	0.251
COG1361	Uncharacterized conserved protein	COMO	0.471
COG1366	Anti-anti-sigma regulatory factor (antagonist of anti-sigma factor)	COMO	0.014
COG1377	Flagellar biosynthesis protein FlhB	COMO	0.41
COG1379	PHP family phosphoesterase with a Zn ribbon	COMO	0.826
COG1386	Chromosome segregation and condensation protein ScpB	COMO	0.005
COG1388	LysM repeat	COMO	0.36
COG1394	Archaeal/vacuolar-type H+-ATPase subunit D/Vma8	COMO	0.599
COG1396	Transcriptional regulator, contains XRE-family HTH domain	COMO	0.08
COG1399	Uncharacterized metal-binding protein YceD, DUF177 family	COMO	0.278
COG1409	3',5'-cyclic AMP phosphodiesterase CpdA	COMO	0.317
COG1415	Uncharacterized protein	COMO	0.718
COG1416	Intracellular sulfur oxidation protein, DsrE/DsrF family	COMO	0.885
COG1418	HD superfamily phosphodieaserase, includes HD domain of RNase Y	COMO	0.153
COG1419	Flagellar biosynthesis GTPase FlhF	COMO	0.15
COG1420	Transcriptional regulator of heat shock response	COMO	0.056
COG1432	Uncharacterized conserved protein, LabA/DUF88 family	COMO	0.733
COG1438	Arginine repressor	COMO	0.529
COG1450	Type II secretory pathway component GspD/PulD (secretin)	COMO	0.52
COG1451	Predicted metal-dependent hydrolase	COMO	0.11
COG1453	Predicted oxidoreductase of the aldo/keto reductase family	COMO	0.821
COG1465	3-dehydroquinate synthase, class II	COMO	0.173
COG1466	DNA polymerase III, delta subunit	COMO	0.74
COG1470	Uncharacterized membrane protein	COMO	0.401
COG1475	Chromosome segregation protein Spo0J, contains ParB-like nuclease domain	COMO	0.327
COG1476	DNA-binding transcriptional regulator, XRE-family HTH domain	COMO	0.028
COG1478	F420-0:Gamma-glutamyl ligase (F420 biosynthesis)	COMO	0.286
COG1484	DNA replication protein DnaC	COMO	0.467
COG1487	Predicted nucleic acid-binding protein, contains PIN domain	COMO	0.945
COG1489	DNA-binding protein, stimulates sugar fermentation	COMO	0.356
COG1493	Serine kinase of the HPr protein, regulates carbohydrate metabolism	COMO	0.501
COG1497	Predicted transcriptional regulator	COMO	0.851
COG1512	Uncharacterized membrane protein YgcG, contains a TPM-fold domain	COMO	0.178
COG1516	Flagellin-specific chaperone FliS	COMO	0.228
COG1520	Outer membrane protein assembly factor BamB, contains PQQ-like beta-propeller repeat	COMO	0.061
COG1521	Pantothenate kinase type III	COMO	0.184
COG1525	Endonuclease YncB, thermonuclease family	COMO	0.987
COG1534	RNA-binding protein YhbY	COMO	0.431
COG1537	Stalled ribosome rescue protein Dom34, pelota family	COMO	0.783
COG1541	Phenylacetate-coenzyme A ligase PaaK, adenylate-forming domain family	COMO	0.878
COG1542	Uncharacterized protein	COMO	0.397
COG1543	Predicted glycosyl hydrolase, contains GH57 and DUF1957 domains	COMO	0.641
COG1544	Ribosome-associated translation inhibitor RaiA	COMO	0.476
COG1559	Cell division protein YceG, involved in septum cleavage	COMO	0.611
COG1561	Uncharacterized conserved protein YicC, UPF0701 family	COMO	0.064
COG1562	Phytoene/squalene synthetase	COMO	0.904
COG1563	Uncharacterized MnhB-related membrane protein	COMO	0.688
COG1570	Exonuclease VII, large subunit	COMO	0.36
COG1573	Uracil-DNA glycosylase	COMO	0.107
COG1574	Predicted amidohydrolase YtcJ	COMO	0.519
COG1578	Uncharacterized conserved protein, contains ATP-grasp and redox domains	COMO	0.64
COG1579	Predicted nucleic acid-binding protein, contains Zn-ribbon domain	COMO	0.583
COG1580	Flagellar basal body-associated protein FliL	COMO	0.971
COG1585	Membrane protein implicated in regulation of membrane protease activity	COMO	0.03
COG1589	Cell division septal protein FtsQ	COMO	0.02
COG1594	DNA-directed RNA polymerase, subunit M/Transcription elongation factor TFIIS	COMO	0.609
COG1595	DNA-directed RNA polymerase specialized sigma subunit, sigma24 family	COMO	0.596
COG1597	Diacylglycerol kinase family enzyme	COMO	0.082
COG1600	Epoxyqueuosine reductase QueG (queuosine biosynthesis)	COMO	0.974
COG1611	Predicted Rossmann fold nucleotide-binding protein	COMO	0.956
COG1612	Heme A synthase	COMO	0.572
COG1613	ABC-type sulfate transport system, periplasmic component	COMO	0.988
COG1618	Nucleoside-triphosphatase THEP1	COMO	0.005
COG1624	Diadenylate cyclase (c-di-AMP synthetase), DisA_N domain	COMO	0.359
COG1625	Fe-S oxidoreductase, related to NifB/MoaA family	COMO	0.4
COG1626	Neutral trehalase	COMO	0.571
COG1633	Rubrerythrin	COMO	0.321
COG1635	Archaeal ribulose 1,5-bisphosphate synthetase/yeast thiazole synthase	COMO	0.331
COG1636	Predicted ATPase, Adenine nucleotide alpha hydrolases (AANH) superfamily	COMO	0.553
COG1645	Uncharacterized Zn-finger containing protein, UPF0148 family	COMO	0.999
COG1647	Esterase/lipase	COMO	0.882
COG1655	Uncharacterized protein, DUF2225 family	COMO	0.062
COG1657	Squalene cyclase	COMO	0.033
COG1658	5S rRNA maturation endonuclease (Ribonuclease M5), contains TOPRIM domain	COMO	0.367
COG1659	Uncharacterized protein, linocin/CFP29 family	COMO	0.656
COG1662	Transposase and inactivated derivatives, IS1 family	COMO	0.902
COG1664	Cytoskeletal protein CcmA, bactofilin family	COMO	0.216
COG1670	Protein N-acetyltransferase, RimJ/RimL family	COMO	0.055
COG1671	Uncharacterized conserved protein YaiI, UPF0178 family	COMO	0.676
COG1679	Predicted aconitase	COMO	0.073
COG1680	CubicO group peptidase, beta-lactamase class C family	COMO	0.667
COG1686	D-alanyl-D-alanine carboxypeptidase	COMO	0.454
COG1690	RNA-splicing ligase RtcB, repairs tRNA damage	COMO	0.562
COG1692	Calcineurin-like phosphoesterase	COMO	0.085
COG1695	DNA-binding transcriptional regulator, PadR family	COMO	0.175
COG1696	D-alanyl-lipoteichoic acid acyltransferase DltB, MBOAT superfamily	COMO	0.088
COG1702	Phosphate starvation-inducible protein PhoH, predicted ATPase	COMO	0.373
COG1706	Flagellar basal body P-ring protein FlgI	COMO	0.981
COG1720	tRNA (Thr-GGU) A37 N-methylase	COMO	0.567
COG1721	Uncharacterized conserved protein, DUF58 family, contains vWF domain	COMO	0.595
COG1722	Exonuclease VII small subunit	COMO	0.09
COG1728	Uncharacterized protein YaaR, TM1646/DUF327 family	COMO	0.175
COG1735	Predicted metal-dependent hydrolase, phosphotriesterase family	COMO	0.283
COG1739	Putative translation regulator, IMPACT (imprinted ancient) protein family	COMO	0.08
COG1741	Redox-sensitive bicupin YhaK, pirin superfamily	COMO	0.589
COG1742	Uncharacterized inner membrane protein YnfA, drug/metabolite transporter superfamily	COMO	0.771
COG1744	Basic membrane lipoprotein Med, periplasmic binding protein (PBP1-ABC) superfamily	COMO	0.032
COG1758	DNA-directed RNA polymerase, subunit K/omega	COMO	0.543
COG1766	Flagellar biosynthesis/type III secretory pathway M-ring protein FliF/YscJ	COMO	0.449
COG1768	Predicted phosphohydrolase	COMO	0.008
COG1774	Cell fate regulator YaaT, PSP1 superfamily (controls sporulation, competence, biofilm development)	COMO	0.263
COG1777	Predicted transcriptional regulator	COMO	0.181
COG1783	Phage terminase large subunit	COMO	0.05
COG1792	Cell shape-determining protein MreC	COMO	0.642
COG1794	Aspartate/glutamate racemase	COMO	0.212
COG1799	FtsZ-interacting cell division protein YlmF	COMO	0.297
COG1803	Methylglyoxal synthase	COMO	0.343
COG1804	Crotonobetainyl-CoA:carnitine CoA-transferase CaiB and related acyl-CoA transferases	COMO	0.941
COG1812	Archaeal S-adenosylmethionine synthetase	COMO	0.114
COG1813	Archaeal ribosome-binding protein aMBF1, putative translation factor, contains Zn-ribbon and HTH domains	COMO	0.317
COG1817	Predicted glycosyltransferase	COMO	0.676
COG1818	tRNA(Ser,Leu) C12 N-acetylase TAN1, contains THUMP domain	COMO	0.078
COG1819	UDP:flavonoid glycosyltransferase YjiC, YdhE family	COMO	0.175
COG1826	Sec-independent protein translocase protein TatA	COMO	0.379
COG1836	Uncharacterized membrane protein	COMO	0.354
COG1837	Predicted RNA-binding protein YlqC, contains KH domain, UPF0109 family	COMO	0.012
COG1841	Ribosomal protein L30/L7E	COMO	0.455
COG1846	DNA-binding transcriptional regulator, MarR family	COMO	0.421
COG1847	Predicted RNA-binding protein Jag, conains KH and R3H domains	COMO	0.307
COG1853	NADH-FMN oxidoreductase RutF, flavin reductase (DIM6/NTAB) family	COMO	0.791
COG1856	Uncharacterized protein, radical SAM superfamily	COMO	0.001
COG1861	Spore coat polysaccharide biosynthesis protein SpsF, cytidylyltransferase family	COMO	0.446
COG1862	Preprotein translocase subunit YajC	COMO	0.586
COG1866	Phosphoenolpyruvate carboxykinase, ATP-dependent	COMO	0.968
COG1868	Flagellar motor switch protein FliM	COMO	0.342
COG1871	Chemotaxis receptor (MCP) glutamine deamidase CheD	COMO	0.678
COG1873	Sporulation protein YlmC, PRC-barrel domain family	COMO	0.269
COG1875	Predicted ribonuclease YlaK, contains NYN-type RNase and PhoH-family ATPase domains	COMO	0.785
COG1876	LD-carboxypeptidase LdcB, LAS superfamily	COMO	0.246
COG1883	Na+-transporting methylmalonyl-CoA/oxaloacetate decarboxylase, beta subunit	COMO	0.161
COG1886	Flagellar motor switch/type III secretory pathway protein FliN	COMO	0.978
COG1896	5'-deoxynucleotidase YfbR and related HD superfamily hydrolases	COMO	0.056
COG1900	Uncharacterized conserved protein, DUF39 family	COMO	0.67
COG1905	NADH:ubiquinone oxidoreductase 24 kD subunit (chain E)	COMO	0.423
COG1908	Coenzyme F420-reducing hydrogenase, delta subunit	COMO	0.346
COG1915	Uncharacterized conserved protein, contains Saccharopine dehydrogenase N-terminal (SDHN) domain	COMO	0.413
COG1918	Fe2+ transport system protein FeoA	COMO	0.021
COG1923	sRNA-binding regulator protein Hfq	COMO	0.304
COG1932	Phosphoserine aminotransferase	COMO	0.152
COG1936	Broad-specificity NMP kinase	COMO	0.961
COG1939	23S rRNA maturation mini-RNase III	COMO	0.19
COG1941	Coenzyme F420-reducing hydrogenase, gamma subunit	COMO	0.209
COG1945	Pyruvoyl-dependent arginine decarboxylase (PvlArgDC)	COMO	0.948
COG1947	4-diphosphocytidyl-2C-methyl-D-erythritol kinase	COMO	0.39
COG1948	ERCC4-type nuclease	COMO	0.021
COG1961	Site-specific DNA recombinase related to the DNA invertase Pin	COMO	0.059
COG1963	Acid phosphatase family membrane protein YuiD	COMO	0.258
COG1966	Carbon starvation protein CstA	COMO	0.417
COG1967	Uncharacterized membrane protein	COMO	0.064
COG1968	Undecaprenyl pyrophosphate phosphatase UppP	COMO	0.05
COG1970	Large-conductance mechanosensitive channel	COMO	0.091
COG1971	Putative Mn2+ efflux pump MntP	COMO	0.018
COG1974	SOS-response transcriptional repressor LexA (RecA-mediated autopeptidase)	COMO	0.071
COG1977	Molybdopterin converting factor, small subunit	COMO	0.377
COG1986	Non-canonical (house-cleaning) NTP pyrophosphatase, all-alpha NTP-PPase family	COMO	0.885
COG1994	Zn-dependent protease (includes SpoIVFB)	COMO	0.079
COG1999	Cytochrome oxidase Cu insertion factor, SCO1/SenC/PrrC family	COMO	0.638
COG2000	Uncharacterized Fe-S cluster-containing protein	COMO	0.345
COG2001	MraZ, DNA-binding transcriptional regulator and inhibitor of RsmH methyltransferase activity	COMO	0.012
COG2002	Bifunctional DNA-binding transcriptional regulator of stationary/sporulation/toxin gene expression and antitoxin component of the YhaV-PrlF toxin-antitoxin module	COMO	0.006
COG2003	DNA repair protein RadC, contains a helix-hairpin-helix DNA-binding motif	COMO	0.527
COG2015	Alkyl sulfatase BDS1 and related hydrolases, metallo-beta-lactamase superfamily	COMO	0.092
COG2017	Galactose mutarotase or related enzyme	COMO	0.575
COG2024	O-phosphoseryl-tRNA(Cys) synthetase	COMO	0.304
COG2025	Electron transfer flavoprotein, alpha subunit	COMO	0.835
COG2035	Uncharacterized membrane protein	COMO	0.712
COG2044	Predicted peroxiredoxin	COMO	0.177
COG2052	Regulator of extracellular matrix RemA, YlzA/DUF370 family	COMO	0.007
COG2063	Flagellar basal body L-ring protein FlgH	COMO	0.794
COG2064	Pilus assembly protein TadC	COMO	0.548
COG2065	Pyrimidine operon attenuation protein/uracil phosphoribosyltransferase	COMO	0.986
COG2076	Multidrug transporter EmrE and related cation transporters	COMO	0.531
COG2078	Uncharacterized conserved protein, AMMECR1 domain	COMO	0.748
COG2079	2-methylcitrate dehydratase PrpD	COMO	0.848
COG2087	Adenosyl cobinamide kinase/adenosyl cobinamide phosphate guanylyltransferase	COMO	0.467
COG2088	DNA-binding protein SpoVG, cell septation regulator	COMO	0.225
COG2089	Sialic acid synthase SpsE, contains C-terminal SAF domain	COMO	0.424
COG2091	Phosphopantetheinyl transferase	COMO	0.374
COG2105	Uncharacterized conserved protein YtfP, gamma-glutamylcyclotransferase (GGCT)/AIG2-like family	COMO	0
COG2107	Predicted periplasmic solute-binding protein	COMO	0.817
COG2108	Uncharacterized conserved protein related to pyruvate formate-lyase activating enzyme	COMO	0.09
COG2110	O-acetyl-ADP-ribose deacetylase (regulator of RNase III), contains Macro domain	COMO	0.039
COG2113	ABC-type proline/glycine betaine transport system, periplasmic component	COMO	0.763
COG2120	N-acetylglucosaminyl deacetylase, LmbE family	COMO	0.309
COG2122	Uncharacterized protein, UPF0280 family, ApbE superfamily	COMO	0.747
COG2129	Predicted phosphoesterase, related to the Icc protein	COMO	0.895
COG2130	NADPH-dependent curcumin reductase CurA	COMO	0.851
COG2131	Deoxycytidylate deaminase	COMO	0.016
COG2137	SOS response regulatory protein OraA/RecX, interacts with RecA	COMO	0.225
COG2140	Oxalate decarboxylase/archaeal phosphoglucose isomerase, cupin superfamily	COMO	0.703
COG2146	Ferredoxin subunit of nitrite reductase or a ring-hydroxylating dioxygenase	COMO	0.794
COG2156	K+-transporting ATPase, c chain	COMO	0.964
COG2158	Uncharacterized protein, contains a Zn-finger-like domain	COMO	0.484
COG2159	Predicted metal-dependent hydrolase, TIM-barrel fold	COMO	0.601
COG2161	Antitoxin component YafN of the YafNO toxin-antitoxin module, PHD/YefM family	COMO	0.126
COG2164	Uncharacterized protein	COMO	0.224
COG2165	Type II secretory pathway, pseudopilin PulG	COMO	0.697
COG2172	Anti-sigma regulatory factor (Ser/Thr protein kinase)	COMO	0.055
COG2175	Taurine dioxygenase, alpha-ketoglutarate-dependent	COMO	0.626
COG2177	Cell division protein FtsX	COMO	0.386
COG2179	Predicted phosphohydrolase YqeG, HAD superfamily	COMO	0.023
COG2181	Nitrate reductase gamma subunit	COMO	0.396
COG2182	Maltose-binding periplasmic protein MalE	COMO	0.611
COG2192	Predicted carbamoyl transferase, NodU family	COMO	0.094
COG2193	Bacterioferritin (cytochrome b1)	COMO	0.169
COG2206	HD-GYP domain, c-di-GMP phosphodiesterase class II (or its inactivated variant)	COMO	0.209
COG2208	Serine phosphatase RsbU, regulator of sigma subunit	COMO	0.121
COG2212	Multisubunit Na+/H+ antiporter, MnhF subunit	COMO	0.49
COG2214	Curved DNA-binding protein CbpA, contains a DnaJ-like domain	COMO	0.51
COG2217	Cation transport ATPase	COMO	0.759
COG2218	Formylmethanofuran dehydrogenase subunit C	COMO	0.053
COG2221	Dissimilatory sulfite reductase (desulfoviridin), alpha and beta subunits	COMO	0.233
COG2226	Ubiquinone/menaquinone biosynthesis C-methylase UbiE	COMO	0.01
COG2239	Mg/Co/Ni transporter MgtE (contains CBS domain)	COMO	0.3
COG2240	Pyridoxal/pyridoxine/pyridoxamine kinase	COMO	0.227
COG2241	Precorrin-6B methylase 1	COMO	0.817
COG2247	Putative cell wall-binding domain	COMO	0.023
COG2248	Predicted hydrolase, metallo-beta-lactamase superfamily	COMO	0.18
COG2251	Predicted nuclease, RecB family	COMO	0.741
COG2255	Holliday junction resolvasome RuvABC, ATP-dependent DNA helicase subunit	COMO	0.844
COG2256	Replication-associated recombination protein RarA (DNA-dependent ATPase)	COMO	0.258
COG2261	Uncharacterized membrane protein YeaQ/YmgE, transglycosylase-associated protein family	COMO	0.246
COG2262	50S ribosomal subunit-associated GTPase HflX	COMO	0.79
COG2264	Ribosomal protein L11 methylase PrmA	COMO	0.426
COG2267	Lysophospholipase, alpha-beta hydrolase superfamily	COMO	0.259
COG2270	MFS-type transporter involved in bile tolerance, Atg22 family	COMO	0.644
COG2273	Beta-glucanase, GH16 family	COMO	0.129
COG2302	RNA-binding protein YlmH, contains S4-like domain	COMO	0.053
COG2304	Secreted protein containing bacterial Ig-like domain and vWFA domain	COMO	0.768
COG2306	Predicted RNA-binding protein, associated with RNAse of E/G family	COMO	0.249
COG2309	Leucyl aminopeptidase (aminopeptidase T)	COMO	0.855
COG2310	Stress response protein SCP2	COMO	0.862
COG2312	Erythromycin esterase homolog	COMO	0.593
COG2313	Pseudouridine-5'-phosphate glycosidase (pseudoU degradation)	COMO	0.008
COG2314	Uncharacterized membrane protein YozV, TM2 domain	COMO	0.124
COG2315	Predicted DNA-binding protein with 慸ouble-wing� structural motif, MmcQ/YjbR family	COMO	0.68
COG2319	WD40 repeat	COMO	0.99
COG2320	GrpB domain, predicted nucleotidyltransferase, UPF0157 family	COMO	0.139
COG2323	Uncharacterized membrane protein YcaP, DUF421 family	COMO	0.131
COG2333	Metal-dependent hydrolase, beta-lactamase superfamily II	COMO	0.175
COG2337	mRNA-degrading endonuclease, toxin component of the MazEF toxin-antitoxin module	COMO	0.236
COG2339	Membrane proteinase PrsW, cleaves anti-sigma factor RsiW, M82 family	COMO	0.146
COG2344	NADH/NAD ratio-sensing transcriptional regulator Rex	COMO	0.232
COG2345	Predicted transcriptional regulator, ArsR family	COMO	0.636
COG2353	Polyisoprenoid-binding periplasmic protein YceI	COMO	0.944
COG2355	Zn-dependent dipeptidase, microsomal dipeptidase homolog	COMO	0.003
COG2356	Endonuclease I	COMO	0.92
COG2358	TRAP-type uncharacterized transport system, periplasmic component	COMO	0.034
COG2362	D-aminopeptidase	COMO	0.926
COG2365	Protein tyrosine/serine phosphatase	COMO	0.631
COG2372	Copper-binding protein CopC (methionine-rich)	COMO	0.962
COG2378	Predicted DNA-binding transcriptional regulator YafY, contains an HTH and WYL domains	COMO	0.581
COG2379	Glycerate-2-kinase	COMO	0.321
COG2385	Peptidoglycan hydrolase (amidase) enhancer domain	COMO	0.173
COG2388	Predicted acetyltransferase, GNAT superfamily	COMO	0.983
COG2391	Uncharacterized membrane protein YedE/YeeE, contains two sulfur transport domains	COMO	0.951
COG2414	Aldehyde:ferredoxin oxidoreductase	COMO	0.181
COG2423	Ornithine cyclodeaminase/archaeal alanine dehydrogenase, mu-crystallin family	COMO	0.328
COG2426	Uncharacterized membrane protein	COMO	0.159
COG2427	Uncharacterized conserved protein YjgD, DUF1641 family	COMO	0.291
COG2433	Possible nuclease of RNase H fold, RuvC/YqgF family	COMO	0.456
COG2501	Ribosome-associated protein YbcJ, S4-like RNA binding protein	COMO	0.604
COG2509	Uncharacterized FAD-dependent dehydrogenase	COMO	0.49
COG2513	2-Methylisocitrate lyase and related enzymes, PEP mutase family	COMO	0.743
COG2516	Biotin synthase-related protein, radical SAM superfamily	COMO	0
COG2521	Predicted archaeal methyltransferase	COMO	0.596
COG2603	tRNA 2-selenouridine synthase SelU, contains rhodanese domain	COMO	0.823
COG2606	Cys-tRNA(Pro) deacylase, prolyl-tRNA editing enzyme YbaK/EbsC	COMO	0.003
COG2608	Copper chaperone CopZ	COMO	0.052
COG2732	Barstar, RNAse (barnase) inhibitor	COMO	0.04
COG2738	Zn-dependent membrane protease YugP	COMO	0.078
COG2739	Predicted DNA-binding protein YlxM, UPF0122 family	COMO	0.038
COG2740	Predicted RNA-binding protein YlxR, DUF448 family	COMO	0.12
COG2746	Aminoglycoside N3'-acetyltransferase	COMO	0.065
COG2747	Negative regulator of flagellin synthesis (anti-sigma28 factor)	COMO	0.27
COG2755	Lysophospholipase L1 or related esterase	COMO	0.028
COG2802	Uncharacterized protein, similar to the N-terminal domain of Lon protease	COMO	0.081
COG2812	DNA polymerase III, gamma/tau subunits	COMO	0.978
COG2815	PASTA domain, binds beta-lactams	COMO	0.767
COG2819	Predicted hydrolase of the alpha/beta superfamily	COMO	1
COG2836	Sulfite exporter TauE/SafE	COMO	0.479
COG2841	Uncharacterized conserved protein YdcH, DUF465 family	COMO	0.806
COG2843	Poly-gamma-glutamate biosynthesis protein CapA/YwtB (capsule formation), metallophosphatase superfamily	COMO	0.637
COG2845	Uncharacterized protein	COMO	0.199
COG2852	Very-short-patch-repair endonuclease	COMO	0.111
COG2861	Uncharacterized conserved protein YibQ, putative polysaccharide deacetylase 2 family	COMO	0.877
COG2868	Uncharacterized conserved protein YsxB, DUF464 family	COMO	0.292
COG2876	3-deoxy-D-arabino-heptulosonate 7-phosphate (DAHP) synthase	COMO	0.22
COG2881	Uncharacterized protein	COMO	0.404
COG2882	Flagellar biosynthesis chaperone FliJ	COMO	0.23
COG2886	Predicted antitoxin, contains HTH domain	COMO	0.285
COG2887	RecB family exonuclease	COMO	0.45
COG2890	Methylase of polypeptide chain release factors	COMO	0.298
COG2894	Septum formation inhibitor-activating ATPase MinD	COMO	0.392
COG2902	NAD-specific glutamate dehydrogenase	COMO	0.017
COG2905	Signal-transduction protein containing cAMP-binding, CBS, and nucleotidyltransferase domains	COMO	0.757
COG2906	Bacterioferritin-associated ferredoxin	COMO	0.83
COG2909	ATP-, maltotriose- and DNA-dependent transcriptional regulator MalT	COMO	0.179
COG2922	Uncharacterized conserved protein Smg, DUF494 family	COMO	0.765
COG2931	Ca2+-binding protein, RTX toxin-related	COMO	0.04
COG2940	SET domain-containing protein (function unknown)	COMO	0.822
COG2945	Alpha/beta superfamily hydrolase	COMO	0.884
COG2949	Uncharacterized periplasmic protein SanA, affects membrane permeability for vancomycin	COMO	0.992
COG2958	Uncharacterized protein	COMO	0.452
COG2959	Uncharacterized conserved protein HemX (no evidence of involvement in heme biosynthesis)	COMO	0.178
COG2960	Uncharacterized conserved protein YqiC, BMFP domain	COMO	0.567
COG2971	BadF-type ATPase, related to human N-acetylglucosamine kinase	COMO	0.147
COG2977	4'-phosphopantetheinyl transferase EntD (siderophore biosynthesis)	COMO	0.997
COG2984	ABC-type uncharacterized transport system, periplasmic component	COMO	0.056
COG2998	ABC-type tungstate transport system, permease component	COMO	0.461
COG3007	Trans-2-enoyl-CoA reductase	COMO	0.014
COG3009	Uncharacterized lipoprotein YmbA	COMO	0.524
COG3019	Uncharacterized conserved protein	COMO	0.972
COG3025	Inorganic triphosphatase YgiF, contains CYTH and CHAD domains	COMO	0.943
COG3027	Cell division protein ZapA, inhibits GTPase activity of FtsZ	COMO	0.174
COG3038	Cytochrome b561	COMO	0.774
COG3040	Bacterial lipocalin	COMO	0.91
COG3042	Putative hemolysin	COMO	0.895
COG3048	D-serine dehydratase	COMO	0.422
COG3058	Formate dehydrogenase maturation protein FdhE	COMO	0.874
COG3060	Transcriptional regulator of met regulon	COMO	0.809
COG3070	Transcriptional regulator of competence genes, TfoX/Sxy family	COMO	0.907
COG3078	Ribosome assembly protein YihI, activator of Der GTPase	COMO	0.151
COG3086	Positive regulator of sigma E activity	COMO	0.81
COG3102	Uncharacterized conserved protein YecM, predicted metalloenzyme	COMO	0.891
COG3108	Uncharacterized conserved protein YcbK, DUF882 family	COMO	0.24
COG3118	Negative regulator of GroEL, contains thioredoxin-like and TPR-like domains	COMO	0.642
COG3121	P pilus assembly protein, chaperone PapD	COMO	0.793
COG3122	Uncharacterized conserved protein YaiL, DUF2058 family	COMO	0.906
COG3124	Acyl carrier protein phosphodiesterase	COMO	0.614
COG3127	Predicted ABC-type transport system involved in lysophospholipase L1 biosynthesis, permease component	COMO	0.984
COG3129	23S rRNA A1618 N6-methylase RlmF	COMO	0.841
COG3134	Uncharacterized conserved protein YcfJ, contains glycine zipper 2TM domain	COMO	0.69
COG3135	Predicted benzoate:H+ symporter BenE	COMO	0.924
COG3136	Uncharacterized membrane protein, GlpM family	COMO	0.933
COG3143	Chemotaxis regulator CheZ, phosphatase of CheY~P	COMO	0.522
COG3144	Flagellar hook-length control protein FliK	COMO	0.168
COG3145	Alkylated DNA repair dioxygenase AlkB	COMO	0.874
COG3148	Uncharacterized conserved protein YfiP, DTW domain	COMO	0.968
COG3149	Type II secretory pathway, component PulM	COMO	0.452
COG3155	Enhancing lycopene biosynthesis protein 2	COMO	0.401
COG3157	Type VI protein secretion system component Hcp (secreted cytotoxin)	COMO	0.945
COG3173	Predicted kinase, aminoglycoside phosphotransferase (APT) family	COMO	0.317
COG3177	Fic family protein	COMO	0.705
COG3180	Uncharacterized membrane protein AbrB, regulator of aidB expression	COMO	0.371
COG3188	Outer membrane usher protein FimD/PapC	COMO	0.842
COG3189	Uncharacterized conserved protein YeaO, DUF488 family	COMO	0.563
COG3196	Uncharacterized protein CbrC, UPF0167 family	COMO	0.905
COG3200	3-deoxy-D-arabino-heptulosonate 7-phosphate (DAHP) synthase, class II	COMO	0.226
COG3206	Uncharacterized protein involved in exopolysaccharide biosynthesis	COMO	0.22
COG3207	Pyoverdine/dityrosine biosynthesis protein Dit1	COMO	0.15
COG3208	Surfactin synthase thioesterase subunit	COMO	0.77
COG3209	Uncharacterized conserved protein RhaS, contains 28 RHS repeats	COMO	0.131
COG3212	Uncharacterized membrane protein YkoI	COMO	0.606
COG3218	ABC-type uncharacterized transport system, auxiliary component	COMO	0.873
COG3221	ABC-type phosphate/phosphonate transport system, periplasmic component	COMO	0.266
COG3225	ABC-type uncharacterized transport system involved in gliding motility, auxiliary component	COMO	0.208
COG3227	Zn-dependent metalloprotease	COMO	0.732
COG3232	5-carboxymethyl-2-hydroxymuconate isomerase	COMO	0.855
COG3233	Predicted deacetylase	COMO	0.532
COG3234	Uncharacterized conserved protein YfaT, DUF1175 family	COMO	0.704
COG3247	Uncharacterized membrane protein HdeD, DUF308 family	COMO	0.004
COG3271	Predicted double-glycine peptidase	COMO	0.061
COG3272	Uncharacterized conserved protein YbgA, DUF1722 family	COMO	0.591
COG3274	Surface polysaccharide O-acyltransferase, integral membrane enzyme	COMO	0.281
COG3284	Transcriptional regulator of acetoin/glycerol metabolism	COMO	0.271
COG3287	Uncharacterized conserved protein, contains FIST_N domain	COMO	0.078
COG3290	Sensor histidine kinase regulating citrate/malate metabolism	COMO	0.651
COG3294	Metal-dependent phosphatase/phosphodiesterase, HD supefamily	COMO	0.052
COG3297	Type II secretory pathway, component PulL	COMO	0.231
COG3298	Predicted 3'-5' exonuclease related to the exonuclease domain of PolB	COMO	0.092
COG3302	DMSO reductase anchor subunit	COMO	0.157
COG3311	Predicted DNA-binding transcriptional regulator AlpA	COMO	0.511
COG3314	Uncharacterized membrane protein YjiH, contains nucleoside recognition GATE domain	COMO	0.464
COG3315	O-Methyltransferase involved in polyketide biosynthesis	COMO	0.182
COG3326	Uncharacterized membrane protein YsdA, DUF1294 family	COMO	0.347
COG3330	Uncharacterized conserved protein	COMO	0.683
COG3334	Flagellar motility protein MotE, a chaperone for MotC folding	COMO	0.456
COG3340	Peptidase E	COMO	0.024
COG3360	Flavin-binding protein dodecin	COMO	0.548
COG3363	Archaeal IMP cyclohydrolase	COMO	0.754
COG3366	Uncharacterized protein	COMO	0.798
COG3367	Uncharacterized conserved protein, NAD-dependent epimerase/dehydratase family	COMO	0.616
COG3369	Uncharacterized protein, contains Zn-finger domain of CDGSH type	COMO	0.837
COG3372	Predicted nuclease of restriction endonuclease-like (RecB) superfamily, implicated in nucleotide excision repair	COMO	0.432
COG3375	Predicted acetyltransferase, GNAT superfamily	COMO	0.956
COG3378	Phage- or plasmid-associated DNA primase	COMO	0.879
COG3379	Predicted phosphohydrolase or phosphomutase, AlkP superfamily	COMO	0.68
COG3393	Predicted acetyltransferase, GNAT family	COMO	0.105
COG3397	Predicted carbohydrate-binding protein, contains CBM5 and CBM33 domains	COMO	0.025
COG3409	Peptidoglycan-binding (PGRP) domain of peptidoglycan hydrolases	COMO	0.232
COG3411	(2Fe-2S) ferredoxin	COMO	0.184
COG3417	Outer membrane lipoprotein LpoB, binds and activates PBP1b	COMO	0.638
COG3420	Nitrous oxidase accessory protein NosD, contains tandem CASH domains	COMO	0.183
COG3421	Uncharacterized protein	COMO	0.879
COG3422	Uncharacterized conserved protein YegP, UPF0339 family	COMO	0.179
COG3426	Butyrate kinase	COMO	0.185
COG3427	Carbon monoxide dehydrogenase subunit G	COMO	0.928
COG3431	Uncharacterized membrane protein, DUF373 family	COMO	0.222
COG3451	Type IV secretory pathway, VirB4 component	COMO	0.322
COG3454	Alpha-D-ribose 1-methylphosphonate 5-triphosphate diphosphatase PhnM	COMO	0.761
COG3456	Predicted component of the type VI protein secretion system, contains a FHA domain	COMO	0.788
COG3457	Predicted amino acid racemase	COMO	0.526
COG3459	Cellobiose phosphorylase	COMO	0.164
COG3465	Uncharacterized protein YwgA	COMO	0.183
COG3467	Nitroimidazol reductase NimA or a related FMN-containing flavoprotein, pyridoxamine 5'-phosphate oxidase superfamily	COMO	0.903
COG3472	Uncharacterized protein	COMO	0.339
COG3474	Cytochrome c2	COMO	0.478
COG3476	Tryptophan-rich sensory protein (mitochondrial benzodiazepine receptor homolog)	COMO	0.415
COG3478	Predicted nucleic-acid-binding protein, contains Zn-ribbon domain	COMO	0.459
COG3497	Phage tail sheath protein FI	COMO	0.638
COG3498	Phage tail tube protein FII	COMO	0.876
COG3503	Uncharacterized membrane protein	COMO	0.402
COG3505	Type IV secretory pathway, VirD4 component, TraG/TraD family ATPase	COMO	0.201
COG3514	Uncharacterized conserved protein, DUF4415 family	COMO	0.955
COG3515	Predicted component of the type VI protein secretion system	COMO	0.658
COG3524	Capsule polysaccharide export protein KpsE/RkpR	COMO	0.059
COG3528	Uncharacterized protein	COMO	0.859
COG3530	Uncharacterized conserved protein, DUF3820 family	COMO	0.801
COG3531	Predicted protein-disulfide isomerase , contains CxxC motif	COMO	0.738
COG3535	Uncharacterized conserved protein, DUF917 family	COMO	0.207
COG3539	Pilin (type 1 fimbria component protein)	COMO	0.837
COG3541	Predicted nucleotidyltransferase	COMO	0.177
COG3542	Predicted sugar epimerase, cupin superfamily	COMO	0.835
COG3546	Mn-containing catalase (includes spore coat protein CotJC)	COMO	0.31
COG3547	Transposase	COMO	0.34
COG3552	Uncharacterized conserved protein, contains von Willebrand factor type A (vWA) domain	COMO	0.08
COG3562	Capsule polysaccharide modification protein KpsS	COMO	0.215
COG3563	Capsule polysaccharide export protein KpsC/LpsZ	COMO	0.559
COG3571	Predicted hydrolase of the alpha/beta-hydrolase fold	COMO	0.304
COG3581	Predicted nucleotide-binding protein, sugar kinase/HSP70/actin superfamily	COMO	0.035
COG3586	Predicted transport protein	COMO	0.538
COG3595	Uncharacterized conserved protein YvlB, contains DUF4097 and DUF4098 domains	COMO	0.428
COG3596	Predicted GTPase	COMO	0.951
COG3598	RecA-family ATPase	COMO	0.162
COG3599	Cell division septum initiation DivIVA, interacts with FtsZ, MinD and other proteins	COMO	0.049
COG3601	Riboflavin transporter FmnP	COMO	0.008
COG3604	Transcriptional regulator containing GAF, AAA-type ATPase, and DNA-binding Fis domains	COMO	0.718
COG3609	Transcriptional regulator, contains Arc/MetJ-type RHH (ribbon-helix-helix) DNA-binding domain	COMO	0.176
COG3617	Prophage antirepressor	COMO	0.036
COG3623	L-ribulose-5-phosphate 3-epimerase UlaE	COMO	0.908
COG3624	Alpha-D-ribose 1-methylphosphonate 5-triphosphate synthase subunit PhnG	COMO	0.348
COG3625	Alpha-D-ribose 1-methylphosphonate 5-triphosphate synthase subunit PhnH	COMO	0.596
COG3627	Alpha-D-ribose 1-methylphosphonate 5-phosphate C-P lyase	COMO	0.915
COG3635	2,3-bisphosphoglycerate-independent phosphoglycerate mutase, archeal type	COMO	0.064
COG3638	ABC-type phosphate/phosphonate transport system, ATPase component	COMO	0.204
COG3639	ABC-type phosphate/phosphonate transport system, permease component	COMO	0.019
COG3641	Uncharacterized membrane protein (does not regulate perfringolysin O expression)	COMO	0.221
COG3647	Uncharacterized membrane protein YjdF	COMO	0.374
COG3653	N-acyl-D-aspartate/D-glutamate deacylase	COMO	0.042
COG3658	Cytochrome b	COMO	0.347
COG3665	Uncharacterized conserved protein YcgI, DUF1989 family	COMO	0.14
COG3668	Plasmid stabilization system protein ParE	COMO	0.315
COG3672	Predicted transglutaminase-like cysteine proteinase	COMO	0.929
COG3675	Predicted lipase	COMO	0.309
COG3679	Cell fate regulator YlbF, YheA/YmcA/DUF963 family (controls sporulation, competence, biofilm development)	COMO	0.037
COG3685	Ferritin-like metal-binding protein YciE	COMO	0.813
COG3692	Uncharacterized protein YifN, PemK superfamily	COMO	0.848
COG3695	Alkylated DNA nucleotide flippase Atl1, participates in nucleotide excision repair, Ada-like DNA-binding domain	COMO	0.606
COG3709	Ribose 1,5-bisphosphokinase PhnN	COMO	0.888
COG3714	Uncharacterized membrane protein YhhN	COMO	0.854
COG3720	Putative heme degradation protein	COMO	0.321
COG3722	DNA-binding transcriptional regulator, MltR family	COMO	0.894
COG3738	Uncharacterized protein YijF, DUF1287 family	COMO	0.149
COG3739	Uncharacterized membrane protein YoaT, DUF817 family	COMO	0.203
COG3741	N-formylglutamate amidohydrolase	COMO	0.728
COG3745	Flp pilus assembly protein CpaB	COMO	0.061
COG3750	Uncharacterized conserved protein, UPF0335 family	COMO	0.528
COG3752	Steroid 5-alpha reductase family enzyme	COMO	0.467
COG3753	Uncharacterized conserved protein YidB, DUF937 family	COMO	0.598
COG3757	Lyzozyme M1 (1,4-beta-N-acetylmuramidase), GH25 family	COMO	0.749
COG3758	Various environmental stresses-induced protein Ves (function unknown)	COMO	0.668
COG3760	Uncharacterized protein	COMO	0.276
COG3765	LPS O-antigen chain length determinant protein, WzzB/FepE family	COMO	0.993
COG3773	Cell wall hydrolase CwlJ, involved in spore germination	COMO	0.086
COG3779	Uncharacterized conserved protein YegJ, DUF2314 family	COMO	0.47
COG3787	Uncharacterized conserved protein YhbP, UPF0306 family	COMO	0.788
COG3788	Uncharacterized membrane protein YecN, MAPEG domain	COMO	0.587
COG3789	Uncharacterized protein YjfI, DUF2170 family	COMO	0.978
COG3804	Uncharacterized protein	COMO	0.86
COG3814	Uncharacterized protein	COMO	0.805
COG3818	Predicted acetyltransferase, GNAT superfamily	COMO	0.088
COG3820	Uncharacterized protein	COMO	0.793
COG3825	Uncharacterized conserved protein, contains von Willebrand factor type A (vWA) domain	COMO	0.885
COG3831	WGR domain, predicted DNA-binding domain in MolR	COMO	0.897
COG3833	ABC-type maltose transport system, permease component	COMO	0.608
COG3836	2-keto-3-deoxy-L-rhamnonate aldolase RhmA	COMO	0.846
COG3838	Type IV secretory pathway, VirB2 components (pilins)	COMO	0.546
COG3839	ABC-type sugar transport system, ATPase component	COMO	0.346
COG3843	Type IV secretory pathway, VirD2 components (relaxase)	COMO	0.611
COG3844	Kynureninase	COMO	0.214
COG3845	ABC-type uncharacterized transport system, ATPase component	COMO	0.048
COG3848	Phosphohistidine swiveling domain of PEP-utilizing enzymes	COMO	0.473
COG3852	Signal transduction histidine kinase, nitrogen specific	COMO	0.419
COG3853	Uncharacterized conserved protein YaaN involved in tellurite resistance	COMO	0.048
COG3854	Stage III sporulation protein SpoIIIAA	COMO	0.101
COG3859	Thiamine transporter ThiT	COMO	0.007
COG3863	Uncharacterized protein YycO	COMO	0.244
COG3868	Uncharacterized protein	COMO	0.921
COG3872	Uncharacterized conserved protein YqhQ	COMO	0.053
COG3874	Uncharacterized spore protein YtfJ	COMO	0.169
COG3877	Uncharacterized protein	COMO	0.713
COG3880	Protein-arginine kinase activator protein McsA	COMO	0.218
COG3896	Chloramphenicol 3-O-phosphotransferase	COMO	0.819
COG3897	Predicted nicotinamide N-methyase	COMO	0.483
COG3903	Predicted ATPase	COMO	0.015
COG3905	Predicted transcriptional regulator	COMO	0.742
COG3909	Cytochrome c556	COMO	0.031
COG3910	Predicted ATPase	COMO	0.819
COG3911	Predicted ATPase	COMO	0.331
COG3926	Lysozyme family protein	COMO	0.853
COG3934	Endo-1,4-beta-mannosidase	COMO	0.717
COG3935	DNA replication protein DnaD	COMO	0.088
COG3940	Beta-xylosidase, GH43 family	COMO	0.575
COG3941	Phage tail tape-measure protein, controls tail length	COMO	0.387
COG3951	Rod binding protein domain	COMO	0.716
COG3953	SLT domain protein	COMO	0.911
COG3956	Uncharacterized conserved protein YabN, contains tetrapyrrole methylase and MazG-like pyrophosphatase domain	COMO	0.532
COG3958	Transketolase, C-terminal subunit	COMO	0.047
COG3959	Transketolase, N-terminal subunit	COMO	0.045
COG3961	TPP-dependent 2-oxoacid decarboxylase, includes indolepyruvate decarboxylase	COMO	0.8
COG3963	Phospholipid N-methyltransferase	COMO	0.337
COG3969	Predicted phosphoadenosine phosphosulfate sulfurtransferase, contains C-terminal DUF3440 domain	COMO	0.258
COG3971	2-keto-4-pentenoate hydratase	COMO	0.89
COG3975	Predicted metalloprotease, contains C-terminal PDZ domain	COMO	0.687
COG3977	Alanine-alpha-ketoisovalerate (or valine-pyruvate) aminotransferase	COMO	0.832
COG3980	Spore coat polysaccharide biosynthesis protein SpsG, predicted glycosyltransferase	COMO	0.421
COG4006	CRISPR/Cas system-associated protein Csm6, COG1517 family	COMO	0.664
COG4012	Uncharacterized protein, DUF1786 family	COMO	0.047
COG4032	Sulfopyruvate decarboxylase, TPP-binding subunit (coenzyme M biosynthesis)	COMO	0.208
COG4043	ASC-1 homology (ASCH) domain, predicted RNA-binding domain	COMO	0.032
COG4067	Uncharacterized conserved protein	COMO	0.47
COG4097	Predicted ferric reductase	COMO	0.98
COG4100	Cystathionine beta-lyase family protein involved in aluminum resistance	COMO	0.303
COG4102	Uncharacterized conserved protein, DUF1501 family	COMO	0.306
COG4107	ABC-type phosphonate transport system, ATPase component	COMO	0.358
COG4108	Peptide chain release factor RF-3	COMO	0.925
COG4112	Predicted phosphoesterase, NUDIX family	COMO	0.644
COG4114	Ferric iron reductase protein FhuF, involved in iron transport	COMO	0.936
COG4117	Thiosulfate reductase cytochrome b subunit	COMO	0.943
COG4119	Predicted NTP pyrophosphohydrolase, NUDIX family	COMO	0.333
COG4120	ABC-type uncharacterized transport system, permease component	COMO	0.04
COG4123	tRNA1(Val) A37 N6-methylase TrmN6	COMO	0.843
COG4135	ABC-type uncharacterized transport system YnjBCD, permease component	COMO	0.572
COG4136	ABC-type uncharacterized transport system YnjBCD, ATPase component	COMO	0.896
COG4138	ABC-type cobalamin transport system, ATPase component	COMO	0.707
COG4139	ABC-type cobalamin transport system, permease component	COMO	0.911
COG4147	Na+(or H+)/acetate symporter ActP	COMO	0.975
COG4152	ABC-type uncharacterized transport system, ATPase component	COMO	0.756
COG4177	ABC-type branched-chain amino acid transport system, permease component	COMO	0.015
COG4181	Predicted ABC-type transport system involved in lysophospholipase L1 biosynthesis, ATPase component	COMO	0.928
COG4198	Uncharacterized conserved protein, DUF1015 family	COMO	0.307
COG4208	ABC-type sulfate transport system, permease component	COMO	0.539
COG4214	ABC-type xylose transport system, permease component	COMO	0.531
COG4219	Signal transducer regulating beta-lactamase production, contains metallopeptidase domain	COMO	0.056
COG4220	Phage DNA packaging protein, Nu1 subunit of terminase	COMO	0.827
COG4223	Uncharacterized conserved protein	COMO	0.565
COG4227	Antirestriction protein ArdC	COMO	0.136
COG4231	TPP-dependent indolepyruvate ferredoxin oxidoreductase, alpha subunit	COMO	0.444
COG4239	ABC-type microcin C transport system, permease component YejE	COMO	0.795
COG4249	Uncharacterized protein, contains caspase domain	COMO	0.891
COG4253	Uncharacterized conserved protein, DUF2345 family	COMO	0.918
COG4254	Uncharacterized conserved protein, contains LysM and FecR domains	COMO	0.176
COG4257	Streptogramin lyase	COMO	0.09
COG4259	Uncharacterized protein	COMO	0.386
COG4260	Membrane protease subunit, stomatin/prohibitin family, contains C-terminal Zn-ribbon domain	COMO	0.108
COG4262	Predicted spermidine synthase with an N-terminal membrane domain	COMO	0.613
COG4263	Nitrous oxide reductase	COMO	0.128
COG4273	Uncharacterized protein, contains metal-binding DGC domain	COMO	0.18
COG4277	Predicted DNA-binding protein with the Helix-hairpin-helix motif	COMO	0.797
COG4282	Cell wall assembly regulator SMI1	COMO	0.294
COG4283	Uncharacterized protein	COMO	0.931
COG4284	UDP-N-acetylglucosamine pyrophosphorylase	COMO	0.507
COG4285	Uncharacterized conserved protein , conains N-terminal glutamine amidotransferase (GATase1)-like domain	COMO	0.936
COG4286	Uncharacterized protein, UPF0160 family	COMO	0.552
COG4291	Uncharacterized membrane protein	COMO	0.15
COG4294	UV DNA damage repair endonuclease	COMO	0.599
COG4302	Ethanolamine ammonia-lyase, small subunit	COMO	0.126
COG4303	Ethanolamine ammonia-lyase, large subunit	COMO	0.015
COG4305	Peptidoglycan-binding domain, expansin	COMO	0.861
COG4309	Uncharacterized conserved protein, DUF2249 family	COMO	0.68
COG4310	Uncharacterized protein, cotains an aminopeptidase-like domain	COMO	0.168
COG4313	Uncharacterized conserved protein	COMO	0.054
COG4322	Uncharacterized protein	COMO	0.175
COG4330	Uncharacterized membrane protein	COMO	0.057
COG4333	Uncharacterized protein	COMO	0.113
COG4336	Uncharacterized protein YcsI, UPF0317 family	COMO	0.387
COG4339	Predicted metal-dependent phosphohydrolase, HD superfamily	COMO	0.757
COG4346	Predicted membrane-bound dolichyl-phosphate-mannose-protein mannosyltransferase	COMO	0.232
COG4359	2-hydroxy-3-keto-5-methylthiopentenyl-1-phosphate phosphatase (methionine salvage)	COMO	0.431
COG4360	ATP adenylyltransferase (5',5'''-P-1,P-4-tetraphosphate phosphorylase II)	COMO	0.854
COG4379	Mu-like prophage tail protein gpP	COMO	0.065
COG4380	Uncharacterized protein	COMO	0.721
COG4381	Mu-like prophage protein gp46	COMO	0.908
COG4382	Mu-like prophage protein gp16	COMO	0.211
COG4386	Mu-like prophage tail sheath protein gpL	COMO	0.767
COG4393	Uncharacterized membrane protein	COMO	0.733
COG4397	Mu-like prophage major head subunit gpT	COMO	0.158
COG4408	Uncharacterized protein	COMO	0.191
COG4416	Mu-like prophage FluMu protein Com	COMO	0.154
COG4443	Uncharacterized protein	COMO	0.325
COG4447	Uncharacterized protein related to plant photosystem II stability/assembly factor	COMO	0.305
COG4455	Protein of avirulence locus involved in temperature-dependent protein secretion	COMO	0.389
COG4460	Uncharacterized protein	COMO	0.989
COG4461	Uncharacterized protein YPO0702	COMO	0.873
COG4463	Transcriptional regulator CtsR	COMO	0.705
COG4472	Uncharacterized protein, UPF0297 family	COMO	0.015
COG4474	Uncharacterized SPBc2 prophage-derived protein YoqJ	COMO	0.339
COG4492	ACT domain-containing protein	COMO	0.36
COG4496	Uncharacterized protein YerC	COMO	0.035
COG4509	Uncharacterized protein	COMO	0.381
COG4512	Accessory gene regulator protein AgrB	COMO	0.408
COG4536	Mg2+ and Co2+ transporter CorB, contains DUF21, CBS pair, and CorC-HlyC domains	COMO	0.821
COG4542	Protein involved in propanediol utilization, and related proteins (includes coumermycin biosynthetic...	COMO	0.987
COG4547	Cobalamin biosynthesis protein CobT (nicotinate-mononucleotide:5, 6-dimethylbenzimidazole phosphorib...	COMO	0.185
COG4551	Predicted protein tyrosine phosphatase	COMO	0.464
COG4552	Predicted acetyltransferase	COMO	0.61
COG4555	ABC-type Na+ transport system, ATPase component NatA	COMO	0.293
COG4559	ABC-type hemin transport system, ATPase component	COMO	0.826
COG4568	Transcriptional antiterminator Rof (Rho-off)	COMO	0.425
COG4573	Tagatose-1,6-bisphosphate aldolase non-catalytic subunit AgaZ/GatZ	COMO	0.579
COG4597	ABC-type amino acid transport system, permease component	COMO	0.777
COG4603	ABC-type uncharacterized transport system, permease component	COMO	0.048
COG4618	ABC-type protease/lipase transport system, ATPase and permease components	COMO	0.031
COG4625	Uncharacterized conserved protein, contains a C-terminal beta-barrel porin domain	COMO	0.358
COG4626	Phage terminase-like protein, large subunit, contains N-terminal HTH domain	COMO	0.385
COG4627	Predicted SAM-depedendent methyltransferase	COMO	0.019
COG4631	Xanthine dehydrogenase, molybdopterin-binding subunit B	COMO	0.085
COG4635	Protoporphyrinogen IX oxidase, menaquinone-dependent (flavodoxin domain)	COMO	0.949
COG4639	Predicted kinase	COMO	0.91
COG4640	Uncharacterized membrane protein YvbJ	COMO	0.406
COG4641	Spore maturation protein CgeB	COMO	0.127
COG4649	Uncharacterized protein	COMO	0.224
COG4650	Sigma54-dependent transcription regulator containing an AAA-type ATPase domain and a DNA-binding domain	COMO	0.804
COG4655	Uncharacterized membrane protein	COMO	0.086
COG4656	Na+-translocating ferredoxin:NAD+ oxidoreductase RNF, RnfC subunit	COMO	0.218
COG4657	Na+-translocating ferredoxin:NAD+ oxidoreductase RNF, RnfA subunit	COMO	0.058
COG4658	Na+-translocating ferredoxin:NAD+ oxidoreductase RNF, RnfD subunit	COMO	0.337
COG4659	Na+-translocating ferredoxin:NAD+ oxidoreductase RNF, RnfG subunit	COMO	0.025
COG4660	Na+-translocating ferredoxin:NAD+ oxidoreductase RNF, RnfE subunit	COMO	0.028
COG4662	ABC-type tungstate transport system, periplasmic component	COMO	0.028
COG4663	TRAP-type mannitol/chloroaromatic compound transport system, periplasmic component	COMO	0.452
COG4664	TRAP-type mannitol/chloroaromatic compound transport system, large permease component	COMO	0.758
COG4665	TRAP-type mannitol/chloroaromatic compound transport system, small permease component	COMO	0.18
COG4666	TRAP-type uncharacterized transport system, fused permease components	COMO	0.261
COG4669	Type III secretory pathway, lipoprotein EscJ	COMO	0.868
COG4676	Uncharacterized conserved protein YfaP, DUF2135 family	COMO	0.694
COG4684	Uncharacterized membrane protein	COMO	0.343
COG4685	Uncharacterized conserved protein YfaA, DUF2138 family	COMO	0.892
COG4693	Oxidoreductase (NAD-binding), involved in siderophore biosynthesis	COMO	0.572
COG4696	Predicted phosphohydrolase, Cof family, HAD superfamily	COMO	0.471
COG4700	Uncharacterized protein	COMO	0.804
COG4708	Uncharacterized membrane protein	COMO	0.347
COG4715	Uncharacterized conserved protein, contains Zn finger domain	COMO	0.096
COG4720	Uncharacterized membrane protein	COMO	0.077
COG4722	Phage-related protein	COMO	0.098
COG4724	Endo-beta-N-acetylglucosaminidase D	COMO	0.834
COG4725	N6-adenosine-specific RNA methylase IME4	COMO	0.001
COG4727	Uncharacterized protein	COMO	0.192
COG4731	Uncharacterized conserved protein, DUF2147 family	COMO	0.878
COG4734	Antirestriction protein	COMO	0.064
COG4737	Uncharacterized protein	COMO	0.772
COG4753	Two-component response regulator, YesN/AraC family, consists of REC and AraC-type DNA-binding domains	COMO	0.096
COG4769	Uncharacterized membrane protein	COMO	0.134
COG4778	Alpha-D-ribose 1-methylphosphonate 5-triphosphate synthase subunit PhnL	COMO	0.249
COG4787	Flagellar basal body rod protein FlgF	COMO	0.938
COG4789	Type III secretory pathway, component EscV	COMO	0.043
COG4790	Type III secretory pathway, component EscR	COMO	0.526
COG4791	Type III secretory pathway, component EscT	COMO	0.45
COG4794	Type III secretory pathway, component EscS	COMO	0.736
COG4803	Uncharacterized membrane protein	COMO	0.214
COG4806	L-rhamnose isomerase	COMO	0.503
COG4809	Archaeal ADP-dependent phosphofructokinase/glucokinase	COMO	0.069
COG4812	Ethanolamine utilization cobalamin adenosyltransferase	COMO	0.587
COG4813	Trehalose utilization protein	COMO	0.021
COG4817	DNA-binding ferritin-like protein (Dps family)	COMO	0.042
COG4818	Uncharacterized membrane protein	COMO	0.048
COG4819	Ethanolamine utilization protein EutA, possible chaperonin protecting lyase from inhibition	COMO	0.033
COG4826	Serine protease inhibitor	COMO	0
COG4827	Predicted transporter	COMO	0.161
COG4828	Uncharacterized membrane protein	COMO	0.494
COG4832	Uncharacterized protein	COMO	0.002
COG4843	Uncharacterized protein YebE, UPF0316 family	COMO	0.282
COG4845	Chloramphenicol O-acetyltransferase	COMO	0.919
COG4855	Uncharacterized protein	COMO	0.318
COG4856	Uncharacterized protein, YbbR domain	COMO	0.243
COG4859	Uncharacterized protein	COMO	0.975
COG4860	Predicted DNA-binding transcriptional regulator, ArsR family	COMO	0.91
COG4865	Glutamate mutase epsilon subunit	COMO	0.833
COG4866	Uncharacterized protein	COMO	0.934
COG4869	Propanediol utilization protein	COMO	0.04
COG4872	Uncharacterized membrane protein	COMO	0.22
COG4877	Uncharacterized protein	COMO	0.028
COG4886	Leucine-rich repeat (LRR) protein	COMO	0.138
COG4890	Predicted outer membrane lipoprotein	COMO	0.642
COG4895	Uncharacterized protein YwbE	COMO	0.135
COG4905	Uncharacterized membrane protein	COMO	0.15
COG4912	3-methyladenine DNA glycosylase AlkD	COMO	0.169
COG4915	5-bromo-4-chloroindolyl phosphate hydrolysis protein	COMO	0.108
COG4933	Predicted transcriptional regulator, contains an HTH and PUA-like domains	COMO	0.795
COG4939	Major membrane immunogen, membrane-anchored lipoprotein	COMO	0.422
COG4941	Predicted RNA polymerase sigma factor, contains C-terminal TPR domain	COMO	0.563
COG4949	Uncharacterized membrane-anchored protein	COMO	0.18
COG4957	Predicted transcriptional regulator	COMO	0.451
COG4962	Pilus assembly protein, ATPase of CpaF family	COMO	0.289
COG4965	Flp pilus assembly protein TadB	COMO	0.155
COG4967	Tfp pilus assembly protein PilV	COMO	0.47
COG4970	Tfp pilus assembly protein FimT	COMO	0.628
COG4977	Transcriptional regulator GlxA family, contains an amidase domain and an AraC-type DNA-binding HTH domain	COMO	0.647
COG4978	Bacterial effector-binding domain	COMO	0.185
COG4983	Uncharacterized protein, contains Primase-polymerase (Primpol) domain	COMO	0.472
COG4984	Uncharacterized membrane protein	COMO	0.992
COG4991	Uncharacterized conserved protein YraI	COMO	0.675
COG5004	P2-like prophage tail protein X	COMO	0.736
COG5008	Tfp pilus assembly protein, ATPase PilU	COMO	0.324
COG5011	Uncharacterized conserved protein, DUF2344 family	COMO	0.065
COG5012	Methanogenic corrinoid protein MtbC1	COMO	0.701
COG5014	Uncharacterized Fe-S cluster-containing protein, radical SAM superfamily	COMO	0.743
COG5016	Pyruvate/oxaloacetate carboxyltransferase	COMO	0.781
COG5019	Septin family protein	COMO	0.242
COG5029	Prenyltransferase, beta subunit	COMO	0.485
COG5044	RAB proteins geranylgeranyltransferase component A (RAB escort protein)	COMO	0.457
COG5108	Mitochondrial DNA-directed RNA polymerase	COMO	0.613
COG5126	Ca2+-binding protein, EF-hand superfamily	COMO	0.966
COG5164	Transcription elongation factor	COMO	0.359
COG5183	E3 ubiquitin-protein ligase DOA10	COMO	0.111
COG5184	Alpha-tubulin suppressor and related RCC1 domain-containing proteins	COMO	0.383
COG5238	Ran GTPase-activating protein (RanGAP) involved in mRNA processing and transport	COMO	0.094
COG5255	Uncharacterized protein	COMO	0.183
COG5268	Type IV secretory pathway, TrbD component	COMO	0.212
COG5280	Phage-related minor tail protein	COMO	0.307
COG5301	Phage-related tail fibre protein	COMO	0.963
COG5305	Uncharacterized membrane protein	COMO	0.315
COG5316	Uncharacterized protein	COMO	0.572
COG5321	Uncharacterized protein	COMO	0.524
COG5323	Large terminase phage packaging protein	COMO	0.096
COG5341	Uncharacterized protein	COMO	0.163
COG5345	Uncharacterized protein	COMO	0.693
COG5351	Uncharacterized protein	COMO	0.579
COG5373	Uncharacterized membrane protein	COMO	0.672
COG5375	Uncharacterized protein	COMO	0.783
COG5380	Lipase chaperone LimK	COMO	0.944
COG5383	Uncharacterized metalloenzyme YdcJ, glyoxalase superfamily	COMO	0.936
COG5385	Uncharacterized protein	COMO	0.805
COG5387	Chaperone required for the assembly of the mitochondrial F1-ATPase	COMO	0.828
COG5389	Uncharacterized protein	COMO	0.824
COG5397	Uncharacterized protein	COMO	0.63
COG5403	Uncharacterized protein	COMO	0.082
COG5405	ATP-dependent protease HslVU (ClpYQ), peptidase subunit	COMO	0.482
COG5416	Uncharacterized integral membrane protein	COMO	0.362
COG5426	Uncharacterized membrane protein	COMO	0.946
COG5427	Uncharacterized membrane protein	COMO	0.883
COG5459	Ribosomal protein RSM22 (predicted mitochondrial rRNA methylase)	COMO	0.021
COG5462	Predicted secreted (periplasmic) protein	COMO	0.793
COG5468	Predicted secreted (periplasmic) protein	COMO	0.786
COG5473	Uncharacterized membrane protein	COMO	0.943
COG5476	Microcystin degradation protein MlrC, contains DUF1485 domain	COMO	0.108
COG5492	Uncharacterized conserved protein YjdB, contains Ig-like domain	COMO	0.018
COG5496	Predicted thioesterase	COMO	0.763
COG5498	Endoglucanase Acf2	COMO	0.841
COG5499	Antitoxin component HigA of the HigAB toxin-antitoxin module, contains an N-terminal HTH domain	COMO	0.85
COG5505	Uncharacterized membrane protein	COMO	0.459
COG5511	Bacteriophage capsid protein	COMO	0.744
COG5513	Predicted secreted protein	COMO	0.56
COG5517	3-phenylpropionate/cinnamic acid dioxygenase, small subunit	COMO	0.651
COG5533	Ubiquitin C-terminal hydrolase	COMO	0.655
COG5542	Mannosyltransferase related to Gpi18	COMO	0.083
COG5546	Uncharacterized membrane protein	COMO	0.188
COG5555	Cytolysin, a secreted calcineurin-like phosphatase	COMO	0.556
COG5557	Ni/Fe-hydrogenase 2 integral membrane subunit HybB	COMO	0.086
COG5564	Predicted TIM-barrel enzyme	COMO	0.249
COG5566	Transcriptional regulator, Middle operon regulator (Mor) family	COMO	0.621
COG5568	Uncharacterized protein	COMO	0.602
COG5573	Predicted nucleic acid-binding protein, contains PIN domain	COMO	0.296
COG5577	Spore coat protein CotF	COMO	0.044
COG5578	Uncharacterized membrane protein YesL	COMO	0.251
COG5581	c-di-GMP-binding flagellar brake protein YcgR, contains PilZNR and PilZ domains	COMO	0.668
COG5585	NAD+--asparagine ADP-ribosyltransferase	COMO	0.935
COG5587	Uncharacterized conserved protein, DUF2461 family	COMO	0.391
COG5597	Alpha-N-acetylglucosamine transferase	COMO	0.171
COG5598	Trimethylamine:corrinoid methyltransferase	COMO	0.174
COG5609	Uncharacterized protein YbcI	COMO	0.211
COG5616	TolB amino-terminal domain (function unknown)	COMO	0.118
COG5619	Uncharacterized protein	COMO	0.044
COG5628	Predicted acetyltransferase	COMO	0.527
COG5650	Uncharacterized membrane protein	COMO	0.049
COG5651	PPE-repeat protein	COMO	0.161
COG5652	VanZ like family protein (function unknown)	COMO	0.338
COG5660	Predicted anti-sigma-YlaC factor YlaD, contains Zn-finger domain	COMO	0.261
COG5662	Transmembrane transcriptional regulator (anti-sigma factor RsiW)	COMO	0.027
COG0001	Glutamate-1-semialdehyde aminotransferase	Depression	0.592
COG0002	N-acetyl-gamma-glutamylphosphate reductase	Depression	0.263
COG0006	Xaa-Pro aminopeptidase	Depression	0.393
COG0009	tRNA A37 threonylcarbamoyladenosine synthetase subunit TsaC/SUA5/YrdC	Depression	0.928
COG0010	Arginase family enzyme	Depression	0.512
COG0011	Uncharacterized conserved protein YqgV, UPF0045/DUF77 family	Depression	0.463
COG0017	Aspartyl/asparaginyl-tRNA synthetase	Depression	0.834
COG0019	Diaminopimelate decarboxylase	Depression	0.828
COG0020	Undecaprenyl pyrophosphate synthase	Depression	0.423
COG0024	Methionine aminopeptidase	Depression	0.729
COG0025	NhaP-type Na+/H+ or K+/H+ antiporter	Depression	0.238
COG0026	Phosphoribosylaminoimidazole carboxylase (NCAIR synthetase)	Depression	0.433
COG0027	Formate-dependent phosphoribosylglycinamide formyltransferase (GAR transformylase)	Depression	0.497
COG0028	Acetolactate synthase large subunit or other thiamine pyrophosphate-requiring enzyme	Depression	0.466
COG0033	Phosphoglucomutase	Depression	0.672
COG0038	H+/Cl- antiporter ClcA	Depression	0.029
COG0039	Malate/lactate dehydrogenase	Depression	0.234
COG0040	ATP phosphoribosyltransferase	Depression	0.714
COG0043	3-polyprenyl-4-hydroxybenzoate decarboxylase	Depression	0.698
COG0044	Dihydroorotase or related cyclic amidohydrolase	Depression	0.929
COG0045	Succinyl-CoA synthetase, beta subunit	Depression	0.935
COG0054	6,7-dimethyl-8-ribityllumazine synthase (Riboflavin synthase beta chain)	Depression	0.246
COG0059	Ketol-acid reductoisomerase	Depression	0.422
COG0064	Asp-tRNAAsn/Glu-tRNAGln amidotransferase B subunit	Depression	0.2
COG0065	Homoaconitase/3-isopropylmalate dehydratase large subunit	Depression	0.021
COG0066	3-isopropylmalate dehydratase small subunit	Depression	0.329
COG0068	Hydrogenase maturation factor HypF (carbamoyltransferase)	Depression	0.205
COG0072	Phenylalanyl-tRNA synthetase beta subunit	Depression	0.634
COG0074	Succinyl-CoA synthetase, alpha subunit	Depression	0.827
COG0077	Prephenate dehydratase	Depression	0.469
COG0079	Histidinol-phosphate/aromatic aminotransferase or cobyric acid decarboxylase	Depression	0.899
COG0083	Homoserine kinase	Depression	0.04
COG0084	Tat protein secretion system quality control protein TatD (DNase activity)	Depression	0.445
COG0107	Imidazole glycerol phosphate synthase subunit HisF	Depression	0.681
COG0113	Delta-aminolevulinic acid dehydratase, porphobilinogen synthase	Depression	0.883
COG0115	Branched-chain amino acid aminotransferase/4-amino-4-deoxychorismate lyase	Depression	0.69
COG0118	Imidazoleglycerol phosphate synthase glutamine amidotransferase subunit HisH	Depression	0.708
COG0120	Ribose 5-phosphate isomerase	Depression	0.341
COG0129	Dihydroxyacid dehydratase/phosphogluconate dehydratase	Depression	0.332
COG0132	Dethiobiotin synthetase	Depression	0.17
COG0133	Tryptophan synthase beta chain	Depression	0.162
COG0134	Indole-3-glycerol phosphate synthase	Depression	0.118
COG0137	Argininosuccinate synthase	Depression	0.313
COG0139	Phosphoribosyl-AMP cyclohydrolase	Depression	0.154
COG0140	Phosphoribosyl-ATP pyrophosphohydrolase	Depression	0.015
COG0141	Histidinol dehydrogenase	Depression	0.856
COG0145	N-methylhydantoinase A/oxoprolinase/acetone carboxylase, beta subunit	Depression	0.177
COG0147	Anthranilate/para-aminobenzoate synthases component I	Depression	0.003
COG0148	Enolase	Depression	0.733
COG0151	Phosphoribosylamine-glycine ligase	Depression	0.755
COG0152	Phosphoribosylaminoimidazole-succinocarboxamide synthase	Depression	0.073
COG0154	Asp-tRNAAsn/Glu-tRNAGln amidotransferase A subunit or related amidase	Depression	0.229
COG0155	Sulfite reductase, beta subunit (hemoprotein)	Depression	0.785
COG0158	Fructose-1,6-bisphosphatase	Depression	0.444
COG0159	Tryptophan synthase alpha chain	Depression	0.202
COG0160	4-aminobutyrate aminotransferase or related aminotransferase	Depression	0.689
COG0163	3-polyprenyl-4-hydroxybenzoate decarboxylase	Depression	0.656
COG0165	Argininosuccinate lyase	Depression	0.709
COG0166	Glucose-6-phosphate isomerase	Depression	0.243
COG0167	Dihydroorotate dehydrogenase	Depression	0.516
COG0169	Shikimate 5-dehydrogenase	Depression	0.054
COG0174	Glutamine synthetase	Depression	0.353
COG0176	Transaldolase	Depression	0.135
COG0181	Porphobilinogen deaminase	Depression	0.364
COG0196	FAD synthase	Depression	0.929
COG0207	Thymidylate synthase	Depression	0.349
COG0208	Ribonucleotide reductase beta subunit, ferritin-like domain	Depression	0.109
COG0210	Superfamily I DNA or RNA helicase	Depression	0.799
COG0214	Pyridoxal biosynthesis lyase PdxS	Depression	0.402
COG0220	tRNA G46 methylase TrmB	Depression	0.391
COG0230	Ribosomal protein L34	Depression	0.524
COG0232	dGTP triphosphohydrolase	Depression	0.19
COG0239	Fluoride ion exporter CrcB/FEX, affects chromosome condensation	Depression	0.204
COG0241	Histidinol phosphatase or a related phosphatase	Depression	0.129
COG0243	Anaerobic selenocysteine-containing dehydrogenase	Depression	0.096
COG0247	Fe-S oxidoreductase	Depression	0.481
COG0248	Exopolyphosphatase/pppGpp-phosphohydrolase	Depression	0.188
COG0251	Enamine deaminase RidA, house cleaning of reactive enamine intermediates, YjgF/YER057c/UK114 family	Depression	0.746
COG0257	Ribosomal protein L36	Depression	0.954
COG0259	Pyridoxine/pyridoxamine 5'-phosphate oxidase	Depression	0.717
COG0260	Leucyl aminopeptidase	Depression	0.921
COG0262	Dihydrofolate reductase	Depression	0.524
COG0266	Formamidopyrimidine-DNA glycosylase	Depression	0.461
COG0267	Ribosomal protein L33	Depression	0.187
COG0269	3-keto-L-gulonate-6-phosphate decarboxylase	Depression	0.845
COG0271	Stress-induced morphogen (activity unknown)	Depression	0.472
COG0275	16S rRNA C1402 N4-methylase RsmH	Depression	0.343
COG0276	Protoheme ferro-lyase (ferrochelatase)	Depression	0.51
COG0278	Glutaredoxin-related protein	Depression	0.474
COG0279	Phosphoheptose isomerase	Depression	0.844
COG0284	Orotidine-5'-phosphate decarboxylase	Depression	0.314
COG0288	Carbonic anhydrase	Depression	0.117
COG0289	Dihydrodipicolinate reductase	Depression	0.343
COG0290	Translation initiation factor IF-3	Depression	0.078
COG0293	23S rRNA U2552 (ribose-2'-O)-methylase RlmE/FtsJ	Depression	0.305
COG0294	Dihydropteroate synthase	Depression	0.22
COG0298	Hydrogenase maturation factor	Depression	0.173
COG0302	GTP cyclohydrolase I	Depression	0.234
COG0303	Molybdopterin biosynthesis enzyme	Depression	0.128
COG0306	Phosphate/sulfate permease	Depression	0.42
COG0308	Aminopeptidase N	Depression	0.407
COG0309	Hydrogenase maturation factor	Depression	0.044
COG0310	ABC-type Co2+ transport system, permease component	Depression	0.168
COG0311	Glutamine amidotransferase PdxT (pyridoxal biosynthesis)	Depression	0.211
COG0314	Molybdopterin synthase catalytic subunit	Depression	0.378
COG0315	Molybdenum cofactor biosynthesis enzyme	Depression	0.315
COG0316	Fe-S cluster assembly iron-binding protein IscA	Depression	0.726
COG0317	(p)ppGpp synthase/hydrolase, HD superfamily	Depression	0.235
COG0332	3-oxoacyl-[acyl-carrier-protein] synthase III	Depression	0.233
COG0333	Ribosomal protein L32	Depression	0.536
COG0336	tRNA G37 N-methylase TrmD	Depression	0.627
COG0342	Preprotein translocase subunit SecD	Depression	0.432
COG0345	Pyrroline-5-carboxylate reductase	Depression	0.862
COG0346	Catechol 2,3-dioxygenase or other lactoylglutathione lyase family enzyme	Depression	0.131
COG0350	O6-methylguanine-DNA--protein-cysteine methyltransferase	Depression	0.057
COG0351	Hydroxymethylpyrimidine/phosphomethylpyrimidine kinase	Depression	0.118
COG0352	Thiamine monophosphate synthase	Depression	0.065
COG0354	Folate-binding Fe-S cluster repair protein YgfZ, possible role in tRNA modification	Depression	0.863
COG0355	FoF1-type ATP synthase, epsilon subunit	Depression	0.722
COG0356	FoF1-type ATP synthase, membrane subunit a	Depression	0.629
COG0368	Cobalamin synthase	Depression	0.307
COG0369	Sulfite reductase, alpha subunit (flavoprotein)	Depression	0.914
COG0371	Glycerol dehydrogenase or related enzyme, iron-containing ADH family	Depression	0.442
COG0374	Ni,Fe-hydrogenase I large subunit	Depression	0.83
COG0376	Catalase (peroxidase I)	Depression	0.606
COG0378	Ni2+-binding GTPase involved in regulation of expression and maturation of urease and hydrogenase	Depression	0.739
COG0385	Predicted Na+-dependent transporter	Depression	0.008
COG0386	Glutathione peroxidase, house-cleaning role in reducing lipid peroxides	Depression	0.821
COG0392	Uncharacterized membrane protein YbhN, UPF0104 family	Depression	0.448
COG0393	Uncharacterized conserved protein YbjQ, UPF0145 family	Depression	0.147
COG0397	Uncharacterized conserved protein YdiU, UPF0061 family	Depression	0.722
COG0398	Uncharacterized membrane protein YdjX, TVP38/TMEM64 family, SNARE-associated domain	Depression	0.315
COG0401	Uncharacterized membrane protein YqaE, homolog of Blt101, UPF0057 family	Depression	0.929
COG0406	Broad specificity phosphatase PhoE	Depression	0.696
COG0407	Uroporphyrinogen-III decarboxylase	Depression	0.336
COG0409	Hydrogenase maturation factor	Depression	0.147
COG0415	Deoxyribodipyrimidine photolyase	Depression	0.897
COG0420	DNA repair exonuclease SbcCD nuclease subunit	Depression	0.907
COG0421	Spermidine synthase	Depression	0.559
COG0425	TusA-related sulfurtransferase	Depression	0.088
COG0427	Acyl-CoA hydrolase	Depression	0.873
COG0429	Predicted hydrolase of the alpha/beta-hydrolase fold	Depression	0.693
COG0431	NAD(P)H-dependent FMN reductase	Depression	0.826
COG0432	Thiamin phosphate synthase YjbQ, UPF0047 family	Depression	0.309
COG0433	Archaeal DNA helicase HerA or a related bacterial ATPase, contains HAS-barrel and ATPase domains	Depression	0.367
COG0435	Glutathionyl-hydroquinone reductase	Depression	0.065
COG0437	Fe-S-cluster-containing dehydrogenase component	Depression	0.095
COG0439	Biotin carboxylase	Depression	0.405
COG0440	Acetolactate synthase, small subunit	Depression	0.799
COG0442	Prolyl-tRNA synthetase	Depression	0.822
COG0444	ABC-type dipeptide/oligopeptide/nickel transport system, ATPase component	Depression	0.503
COG0447	1,4-Dihydroxy-2-naphthoyl-CoA synthase	Depression	0.367
COG0449	Glucosamine 6-phosphate synthetase, contains amidotransferase and phosphosugar isomerase domains	Depression	0.233
COG0450	Alkyl hydroperoxide reductase subunit AhpC (peroxiredoxin)	Depression	0.576
COG0460	Homoserine dehydrogenase	Depression	0.67
COG0462	Phosphoribosylpyrophosphate synthetase	Depression	0.001
COG0469	Pyruvate kinase	Depression	0.346
COG0471	Di- and tricarboxylate transporter	Depression	0.191
COG0473	Isocitrate/isopropylmalate dehydrogenase	Depression	0.186
COG0474	Magnesium-transporting ATPase (P-type)	Depression	0.562
COG0477	MFS family permease	Depression	0.67
COG0478	RIO-like serine/threonine protein kinase fused to N-terminal HTH domain	Depression	0.552
COG0483	Archaeal fructose-1,6-bisphosphatase or related enzyme of inositol monophosphatase family	Depression	0.573
COG0488	ATPase components of ABC transporters with duplicated ATPase domains	Depression	0.005
COG0494	8-oxo-dGTP pyrophosphatase MutT and related house-cleaning NTP pyrophosphohydrolases, NUDIX family	Depression	0.242
COG0500	SAM-dependent methyltransferase	Depression	0.601
COG0502	Biotin synthase or related enzyme	Depression	0.512
COG0506	Proline dehydrogenase	Depression	0.815
COG0510	Thiamine kinase and related kinases	Depression	0.275
COG0511	Biotin carboxyl carrier protein	Depression	0.042
COG0512	Anthranilate/para-aminobenzoate synthase component II	Depression	0.048
COG0513	Superfamily II DNA and RNA helicase	Depression	0.577
COG0516	IMP dehydrogenase/GMP reductase	Depression	0.529
COG0517	CBS domain	Depression	0.053
COG0521	Molybdopterin biosynthesis enzyme MoaB	Depression	0.254
COG0527	Aspartokinase	Depression	0.303
COG0531	Amino acid transporter	Depression	0.269
COG0547	Anthranilate phosphoribosyltransferase	Depression	0.317
COG0554	Glycerol kinase	Depression	0.11
COG0556	Excinuclease UvrABC helicase subunit UvrB	Depression	0.861
COG0560	Phosphoserine phosphatase	Depression	0.975
COG0561	Hydroxymethylpyrimidine pyrophosphatase and other HAD family phosphatases	Depression	0.027
COG0562	UDP-galactopyranose mutase	Depression	0.104
COG0564	Pseudouridylate synthase, 23S rRNA- or tRNA-specific	Depression	0.923
COG0565	tRNA C32,U32 (ribose-2'-O)-methylase TrmJ or a related methyltransferase	Depression	0.581
COG0567	2-oxoglutarate dehydrogenase complex, dehydrogenase (E1) component, and related enzymes	Depression	0.707
COG0569	Trk K+ transport system, NAD-binding component	Depression	0.969
COG0577	ABC-type antimicrobial peptide transport system, permease component	Depression	0.914
COG0578	Glycerol-3-phosphate dehydrogenase	Depression	0.43
COG0580	Glycerol uptake facilitator and related aquaporins (Major Intrinsic Protein Family)	Depression	0.339
COG0583	DNA-binding transcriptional regulator, LysR family	Depression	0.173
COG0585	tRNA(Glu) U13 pseudouridine synthase TruD	Depression	0.591
COG0586	Uncharacterized membrane protein DedA, SNARE-associated domain	Depression	0.434
COG0588	Phosphoglycerate mutase (BPG-dependent)	Depression	0.656
COG0589	Nucleotide-binding universal stress protein, UspA family	Depression	0.441
COG0594	RNase P protein component	Depression	0.505
COG0596	Pimeloyl-ACP methyl ester carboxylesterase	Depression	0.48
COG0598	Mg2+ and Co2+ transporter CorA	Depression	0.161
COG0600	ABC-type nitrate/sulfonate/bicarbonate transport system, permease component	Depression	0.337
COG0601	ABC-type dipeptide/oligopeptide/nickel transport system, permease component	Depression	0.471
COG0604	NADPH:quinone reductase or related Zn-dependent oxidoreductase	Depression	0.516
COG0605	Superoxide dismutase	Depression	0.534
COG0607	Rhodanese-related sulfurtransferase	Depression	0.899
COG0609	ABC-type Fe3+-siderophore transport system, permease component	Depression	0.867
COG0620	Methionine synthase II (cobalamin-independent)	Depression	0.381
COG0625	Glutathione S-transferase	Depression	0.713
COG0637	Beta-phosphoglucomutase or related phosphatase, HAD superfamily	Depression	0.43
COG0638	20S proteasome, alpha and beta subunits	Depression	0.428
COG0639	Diadenosine tetraphosphatase ApaH/serine/threonine protein phosphatase, PP2A family	Depression	0.137
COG0642	Signal transduction histidine kinase	Depression	0.352
COG0650	Formate hydrogenlyase subunit 4	Depression	0.287
COG0651	Formate hydrogenlyase subunit 3/Multisubunit Na+/H+ antiporter, MnhD subunit	Depression	0.924
COG0652	Peptidyl-prolyl cis-trans isomerase (rotamase) - cyclophilin family	Depression	0.834
COG0654	2-polyprenyl-6-methoxyphenol hydroxylase and related FAD-dependent oxidoreductases	Depression	0.963
COG0656	Aldo/keto reductase, related to diketogulonate reductase	Depression	0.022
COG0661	Predicted unusual protein kinase regulating ubiquinone biosynthesis, AarF/ABC1/UbiB family	Depression	0.283
COG0667	Predicted oxidoreductase (related to aryl-alcohol dehydrogenase)	Depression	0.311
COG0670	Integral membrane protein, interacts with FtsH	Depression	0.322
COG0672	High-affinity Fe2+/Pb2+ permease	Depression	0.27
COG0676	D-hexose-6-phosphate mutarotase	Depression	0.767
COG0678	Peroxiredoxin	Depression	0.482
COG0679	Predicted permease	Depression	0.207
COG0684	Regulator of RNase E activity RraA	Depression	0.863
COG0687	Spermidine/putrescine-binding periplasmic protein	Depression	0.954
COG0688	Phosphatidylserine decarboxylase	Depression	0.445
COG0689	Ribonuclease PH	Depression	0.744
COG0692	Uracil DNA glycosylase	Depression	0.069
COG0695	Glutaredoxin	Depression	0.277
COG0697	Permease of the drug/metabolite transporter (DMT) superfamily	Depression	0.955
COG0701	Uncharacterized membrane protein YraQ, UPF0718 family	Depression	0.892
COG0703	Shikimate kinase	Depression	0.247
COG0709	Selenophosphate synthase	Depression	0.456
COG0710	3-dehydroquinate dehydratase	Depression	0.028
COG0712	FoF1-type ATP synthase, delta subunit	Depression	0.974
COG0715	ABC-type nitrate/sulfonate/bicarbonate transport system, periplasmic component	Depression	0.123
COG0717	Deoxycytidine triphosphate deaminase	Depression	0.128
COG0722	3-deoxy-D-arabino-heptulosonate 7-phosphate (DAHP) synthase	Depression	0.134
COG0725	ABC-type molybdate transport system, periplasmic component	Depression	0.202
COG0728	Peptidoglycan biosynthesis protein MviN/MurJ, putative lipid II flippase	Depression	0.638
COG0735	Fe2+ or Zn2+ uptake regulation protein	Depression	0.912
COG0736	Phosphopantetheinyl transferase (holo-ACP synthase)	Depression	0.342
COG0741	Soluble lytic murein transglycosylase and related regulatory proteins (some contain LysM/invasin domains)	Depression	0.671
COG0742	16S rRNA G966 N2-methylase RsmD	Depression	0.666
COG0744	Membrane carboxypeptidase (penicillin-binding protein)	Depression	0.527
COG0746	Molybdopterin-guanine dinucleotide biosynthesis protein A	Depression	0.205
COG0751	Glycyl-tRNA synthetase, beta subunit	Depression	0.337
COG0752	Glycyl-tRNA synthetase, alpha subunit	Depression	0.519
COG0754	Glutathionylspermidine synthase	Depression	0.608
COG0758	Predicted Rossmann fold nucleotide-binding protein DprA/Smf involved in DNA uptake	Depression	0.87
COG0761	4-Hydroxy-3-methylbut-2-enyl diphosphate reductase IspH	Depression	0.02
COG0762	Uncharacterized conserved protein YggT, Ycf19 family	Depression	0.378
COG0765	ABC-type amino acid transport system, permease component	Depression	0.052
COG0767	ABC-type transporter Mla maintaining outer membrane lipid asymmetry, permease component MlaE	Depression	0.586
COG0771	UDP-N-acetylmuramoylalanine-D-glutamate ligase	Depression	0.95
COG0773	UDP-N-acetylmuramate-alanine ligase	Depression	0.949
COG0774	UDP-3-O-acyl-N-acetylglucosamine deacetylase	Depression	0.095
COG0775	Nucleoside phosphorylase	Depression	0.817
COG0777	Acetyl-CoA carboxylase beta subunit	Depression	0.616
COG0783	DNA-binding ferritin-like protein (oxidative damage protectant)	Depression	0.771
COG0784	CheY chemotaxis protein or a CheY-like REC (receiver) domain	Depression	0.44
COG0786	Na+/glutamate symporter	Depression	0.763
COG0789	DNA-binding transcriptional regulator, MerR family	Depression	0.624
COG0797	Rare lipoprotein A, peptidoglycan hydrolase digesting "naked" glycans, contains C-terminal SPOR domain	Depression	0.935
COG0803	ABC-type Zn uptake system ZnuABC, Zn-binding component ZnuA	Depression	0.667
COG0804	Urease alpha subunit	Depression	0.441
COG0807	GTP cyclohydrolase II	Depression	0.88
COG0814	Amino acid permease	Depression	0.655
COG0815	Apolipoprotein N-acyltransferase	Depression	0.343
COG0818	Diacylglycerol kinase	Depression	0.246
COG0819	Thiaminase	Depression	0.147
COG0825	Acetyl-CoA carboxylase alpha subunit	Depression	0.536
COG0829	Urease accessory protein UreH	Depression	0.062
COG0830	Urease accessory protein UreF	Depression	0.078
COG0831	Urease gamma subunit	Depression	0.402
COG0832	Urease beta subunit	Depression	0.648
COG0833	Amino acid permease	Depression	0.347
COG0834	ABC-type amino acid transport/signal transduction system, periplasmic component/domain	Depression	0.008
COG0850	Septum formation inhibitor MinC	Depression	0.233
COG0851	Septum formation topological specificity factor MinE	Depression	0.875
COG0859	ADP-heptose:LPS heptosyltransferase	Depression	0.274
COG0861	Membrane protein TerC, possibly involved in tellurium resistance	Depression	0.636
COG0864	Metal-responsive transcriptional regulator, contains CopG/Arc/MetJ DNA-binding domain	Depression	0.747
COG1002	Type II restriction/modification system, DNA methylase subunit YeeA	Depression	0.97
COG1010	Precorrin-3B methylase	Depression	0.537
COG1012	Acyl-CoA reductase or other NAD-dependent aldehyde dehydrogenase	Depression	0.533
COG1017	Hemoglobin-like flavoprotein	Depression	0.156
COG1021	Non-ribosomal peptide synthetase component E (peptide arylation enzyme)	Depression	0.539
COG1024	Enoyl-CoA hydratase/carnithine racemase	Depression	0.471
COG1027	Aspartate ammonia-lyase	Depression	0.009
COG1028	NAD(P)-dependent dehydrogenase, short-chain alcohol dehydrogenase family	Depression	0.795
COG1034	NADH dehydrogenase/NADH:ubiquinone oxidoreductase 75 kD subunit (chain G)	Depression	0.801
COG1036	Archaeal flavoprotein	Depression	0.745
COG1038	Pyruvate carboxylase	Depression	0.765
COG1039	Ribonuclease HIII	Depression	0.173
COG1045	Serine acetyltransferase	Depression	0.802
COG1053	Succinate dehydrogenase/fumarate reductase, flavoprotein subunit	Depression	0.472
COG1054	Predicted sulfurtransferase	Depression	0.114
COG1059	Thermostable 8-oxoguanine DNA glycosylase	Depression	0.407
COG1063	Threonine dehydrogenase or related Zn-dependent dehydrogenase	Depression	0.646
COG1064	D-arabinose 1-dehydrogenase, Zn-dependent alcohol dehydrogenase family	Depression	0.932
COG1067	Predicted ATP-dependent protease	Depression	0.966
COG1069	Ribulose kinase	Depression	0.976
COG1071	TPP-dependent pyruvate or acetoin dehydrogenase subunit alpha	Depression	0.292
COG1072	Panthothenate kinase	Depression	0.336
COG1078	HD superfamily phosphohydrolase	Depression	0.762
COG1080	Phosphoenolpyruvate-protein kinase (PTS system EI component in bacteria)	Depression	0.607
COG1085	Galactose-1-phosphate uridylyltransferase	Depression	0.553
COG1087	UDP-glucose 4-epimerase	Depression	0.703
COG1091	dTDP-4-dehydrorhamnose reductase	Depression	0.236
COG1099	Predicted metal-dependent hydrolase, TIM-barrel fold	Depression	0.448
COG1102	Cytidylate kinase	Depression	0.472
COG1105	Fructose-1-phosphate kinase or kinase (PfkB)	Depression	0.466
COG1113	L-asparagine transporter and related permeases	Depression	0.606
COG1115	Na+/alanine symporter	Depression	0.473
COG1116	ABC-type nitrate/sulfonate/bicarbonate transport system, ATPase component	Depression	0.286
COG1118	ABC-type sulfate/molybdate transport systems, ATPase component	Depression	0.159
COG1124	ABC-type dipeptide/oligopeptide/nickel transport system, ATPase component	Depression	0.916
COG1125	ABC-type proline/glycine betaine transport system, ATPase component	Depression	0.442
COG1126	ABC-type polar amino acid transport system, ATPase component	Depression	0.101
COG1133	ABC-type long-chain fatty acid transport system, fused permease and ATPase components	Depression	0.756
COG1134	ABC-type polysaccharide/polyol phosphate transport system, ATPase component	Depression	0.383
COG1135	ABC-type methionine transport system, ATPase component	Depression	0.274
COG1136	ABC-type lipoprotein export system, ATPase component	Depression	0.484
COG1137	ABC-type lipopolysaccharide export system, ATPase component	Depression	0.836
COG1138	Cytochrome c biogenesis factor	Depression	0.369
COG1140	Nitrate reductase beta subunit	Depression	0.493
COG1142	Fe-S-cluster-containing hydrogenase component 2	Depression	0.74
COG1151	Hydroxylamine reductase (hybrid-cluster protein)	Depression	0.078
COG1159	GTPase Era, involved in 16S rRNA processing	Depression	0.7
COG1161	Ribosome biogenesis GTPase A	Depression	0.869
COG1168	Bifunctional PLP-dependent enzyme with beta-cystathionase and maltose regulon repressor activities	Depression	0.021
COG1171	Threonine dehydratase	Depression	0.071
COG1172	Ribose/xylose/arabinose/galactoside ABC-type transport system, permease component	Depression	0.987
COG1173	ABC-type dipeptide/oligopeptide/nickel transport system, permease component	Depression	0.499
COG1174	ABC-type proline/glycine betaine transport system, permease component	Depression	0.243
COG1180	Pyruvate-formate lyase-activating enzyme	Depression	0.782
COG1181	D-alanine-D-alanine ligase and related ATP-grasp enzymes	Depression	0.238
COG1194	Adenine-specific DNA glycosylase, acts on AG and A-oxoG pairs	Depression	0.373
COG1200	RecG-like helicase	Depression	0.678
COG1207	Bifunctional protein GlmU, N-acetylglucosamine-1-phosphate-uridyltransferase/glucosamine-1-phosphate-acetyltransferase	Depression	0.048
COG1209	dTDP-glucose pyrophosphorylase	Depression	0.008
COG1210	UTP-glucose-1-phosphate uridylyltransferase	Depression	0.837
COG1213	Choline kinase	Depression	0.506
COG1218	3'-Phosphoadenosine 5'-phosphosulfate (PAPS) 3'-phosphatase	Depression	0.601
COG1219	ATP-dependent protease Clp, ATPase subunit	Depression	0.915
COG1222	ATP-dependent 26S proteasome regulatory subunit	Depression	0.267
COG1227	Inorganic pyrophosphatase/exopolyphosphatase	Depression	0.106
COG1230	Co/Zn/Cd efflux system component	Depression	0.536
COG1234	Ribonuclease BN, tRNA processing enzyme	Depression	0.114
COG1239	Mg-chelatase subunit ChlI	Depression	0.616
COG1242	Radical SAM superfamily enzyme	Depression	0.209
COG1245	Translation initiation factor RLI1, contains Fe-S and AAA+ ATPase domains	Depression	0.915
COG1251	NAD(P)H-nitrite reductase, large subunit	Depression	0.691
COG1254	Acylphosphatase	Depression	0.169
COG1257	Hydroxymethylglutaryl-CoA reductase	Depression	0.351
COG1261	Flagella basal body P-ring formation protein FlgA	Depression	0.832
COG1263	Phosphotransferase system IIC components, glucose/maltose/N-acetylglucosamine-specific	Depression	0.221
COG1264	Phosphotransferase system IIB components	Depression	0.497
COG1268	Biotin transporter BioY	Depression	0.269
COG1270	Cobalamin biosynthesis protein CobD/CbiB	Depression	0.494
COG1271	Cytochrome bd-type quinol oxidase, subunit 1	Depression	0.457
COG1272	Predicted membrane channel-forming protein YqfA, hemolysin III family	Depression	0.047
COG1275	Tellurite resistance protein TehA and related permeases	Depression	0.33
COG1278	Cold shock protein, CspA family	Depression	0.305
COG1279	Arginine exporter protein ArgO	Depression	0.725
COG1280	Threonine/homoserine/homoserine lactone efflux protein	Depression	0.882
COG1282	NAD/NADP transhydrogenase beta subunit	Depression	0.165
COG1284	Uncharacterized membrane-anchored protein YitT, contains DUF161 and DUF2179 domains	Depression	0.394
COG1288	Uncharacterized membrane protein YfcC, ion transporter superfamily	Depression	0.242
COG1289	Uncharacterized membrane protein YccC	Depression	0.773
COG1292	Choline-glycine betaine transporter	Depression	0.247
COG1295	Uncharacterized membrane protein, BrkB/YihY/UPF0761 family (not an RNase)	Depression	0.616
COG1296	Predicted branched-chain amino acid permease (azaleucine resistance)	Depression	0.076
COG1299	Phosphotransferase system, fructose-specific IIC component	Depression	0.392
COG1301	Na+/H+-dicarboxylate symporter	Depression	0.015
COG1304	FMN-dependent dehydrogenase, includes L-lactate dehydrogenase and type II isopentenyl diphosphate isomerase	Depression	0.904
COG1314	Preprotein translocase subunit SecG	Depression	0.298
COG1319	CO or xanthine dehydrogenase, FAD-binding subunit	Depression	0.806
COG1322	DNA anti-recombination protein (rearrangement mutator) RmuC	Depression	0.498
COG1324	Uncharacterized protein involved in tolerance to divalent cations	Depression	0.381
COG1326	Uncharacterized archaeal Zn-finger protein	Depression	0.89
COG1330	Exonuclease V gamma subunit	Depression	0.974
COG1335	Nicotinamidase-related amidase	Depression	0.398
COG1343	CRISPR/Cas system-associated endoribonuclease Cas2	Depression	0.172
COG1348	Nitrogenase subunit NifH, an ATPase	Depression	0.063
COG1349	DNA-binding transcriptional regulator of sugar metabolism, DeoR/GlpR family	Depression	0.589
COG1355	Predicted class III extradiol dioxygenase, MEMO1 family	Depression	0.88
COG1365	Predicted ATPase, PP-loop superfamily	Depression	0.569
COG1367	CRISPR/Cas system CMR-associated protein Cmr1, group 7 of RAMP superfamily	Depression	0.58
COG1378	Sugar-specific transcriptional regulator TrmB	Depression	0.119
COG1381	Recombinational DNA repair protein (RecF pathway)	Depression	0.982
COG1384	Lysyl-tRNA synthetase, class I	Depression	0.218
COG1385	16S rRNA U1498 N3-methylase RsmE	Depression	0.342
COG1387	Histidinol phosphatase or related hydrolase of the PHP family	Depression	0.102
COG1391	Glutamine synthetase adenylyltransferase	Depression	0.361
COG1392	Uncharacterized conserved protein YkaA, distantly related to PhoU, UPF0111/DUF47 family	Depression	0.666
COG1393	Arsenate reductase and related proteins, glutaredoxin family	Depression	0.028
COG1401	5-methylcytosine-specific restriction endonuclease McrBC, GTP-binding regulatory subunit McrB	Depression	0.146
COG1402	Creatinine amidohydrolase/Fe(II)-dependent formamide hydrolase involved in riboflavin and F420 biosynthesis	Depression	0.447
COG1410	Methionine synthase I, cobalamin-binding domain	Depression	0.927
COG1414	DNA-binding transcriptional regulator, IclR family	Depression	0.584
COG1421	CRISPR/Cas system CSM-associated protein Csm2, small subunit	Depression	0.436
COG1422	Uncharacterized archaeal membrane protein, DUF106 family, distantly related to YidC/Oxa1	Depression	0.386
COG1426	Cytoskeletal protein RodZ, contains Xre-like HTH and DUF4115 domains	Depression	0.897
COG1433	Predicted Fe-Mo cluster-binding protein, NifX family	Depression	0.802
COG1434	Uncharacterized SAM-binding protein YcdF, DUF218 family	Depression	0.438
COG1439	rRNA maturation endonuclease Nob1	Depression	0.077
COG1440	Phosphotransferase system cellobiose-specific component IIB	Depression	0.226
COG1441	O-succinylbenzoate synthase	Depression	0.968
COG1444	tRNA(Met) C34 N-acetyltransferase TmcA	Depression	0.926
COG1445	Phosphotransferase system fructose-specific component IIB	Depression	0.863
COG1446	Isoaspartyl peptidase or L-asparaginase, Ntn-hydrolase superfamily	Depression	0.728
COG1447	Phosphotransferase system cellobiose-specific component IIA	Depression	0.375
COG1448	Aspartate/tyrosine/aromatic aminotransferase	Depression	0.309
COG1454	Alcohol dehydrogenase, class IV	Depression	0.641
COG1455	Phosphotransferase system cellobiose-specific component IIC	Depression	0.24
COG1457	Purine-cytosine permease or related protein	Depression	0.22
COG1459	Type II secretory pathway, component PulF	Depression	0.567
COG1462	Curli biogenesis system outer membrane secretion channel CsgG	Depression	0.462
COG1463	ABC-type transporter Mla maintaining outer membrane lipid asymmetry, periplasmic component MlaD	Depression	0.431
COG1464	ABC-type metal ion transport system, periplasmic component/surface antigen	Depression	0.402
COG1468	CRISPR/Cas system-associated exonuclease Cas4, RecB family	Depression	0.896
COG1469	GTP cyclohydrolase FolE2	Depression	0.923
COG1473	Metal-dependent amidase/aminoacylase/carboxypeptidase	Depression	0.062
COG1485	Predicted ATPase	Depression	0.987
COG1486	Alpha-galactosidase/6-phospho-beta-glucosidase, family 4 of glycosyl hydrolase	Depression	0.507
COG1492	Cobyric acid synthase	Depression	0.486
COG1494	Fructose-1,6-bisphosphatase/sedoheptulose 1,7-bisphosphatase or related protein	Depression	0.152
COG1503	Peptide chain release factor 1 (eRF1)	Depression	0.558
COG1507	Uncharacterized protein	Depression	0.53
COG1510	DNA-binding transcriptional regulator GbsR, MarR family	Depression	0.258
COG1511	Uncharacterized membrane protein YhgE, phage infection protein (PIP) family	Depression	0.834
COG1513	Cyanate lyase	Depression	0.995
COG1514	2'-5' RNA ligase	Depression	0.907
COG1515	Deoxyinosine 3'endonuclease (endonuclease V)	Depression	0.961
COG1523	Pullulanase/glycogen debranching enzyme	Depression	0.142
COG1526	Formate dehydrogenase assembly factor FdhD	Depression	0.233
COG1527	Archaeal/vacuolar-type H+-ATPase subunit C/Vma6	Depression	0.31
COG1532	Predicted RNA-binding protein	Depression	0.604
COG1535	Isochorismate hydrolase	Depression	0.831
COG1540	Lactam utilization protein B (function unknown)	Depression	0.52
COG1546	Nicotinamide mononucleotide (NMN) deamidase PncC	Depression	0.563
COG1550	Uncharacterized conserved protein YlxP, DUF503 family	Depression	0.804
COG1553	Sulfur relay (sulfurtransferase) complex TusBCD TusD component, DsrE family	Depression	0.666
COG1555	DNA uptake protein ComE and related DNA-binding proteins	Depression	0.215
COG1566	Multidrug resistance efflux pump	Depression	0.393
COG1567	CRISPR/Cas system CSM-associated protein Csm4, group 5 of RAMP superfamily	Depression	0.721
COG1577	Mevalonate kinase	Depression	0.154
COG1584	Succinate-acetate transporter protein	Depression	0.322
COG1586	S-adenosylmethionine decarboxylase or arginine decarboxylase	Depression	0.938
COG1593	TRAP-type C4-dicarboxylate transport system, large permease component	Depression	0.682
COG1598	Predicted nuclease of the RNAse H fold, HicB family	Depression	0.572
COG1601	Translation initiation factor 2, beta subunit (eIF-2beta)/eIF-5 N-terminal domain	Depression	0.811
COG1606	ATP-utilizing enzyme, PP-loop superfamily	Depression	0.242
COG1607	Acyl-CoA hydrolase	Depression	0.354
COG1609	DNA-binding transcriptional regulator, LacI/PurR family	Depression	0.432
COG1638	TRAP-type C4-dicarboxylate transport system, periplasmic component	Depression	0.854
COG1639	HD-like signal output (HDOD) domain, no enzymatic activity	Depression	0.756
COG1640	4-alpha-glucanotransferase	Depression	0.706
COG1641	Uncharacterized conserved protein, DUF111 family	Depression	0.218
COG1643	HrpA-like RNA helicase	Depression	0.808
COG1648	Siroheme synthase (precorrin-2 oxidase/ferrochelatase domain)	Depression	0.607
COG1651	Protein-disulfide isomerase	Depression	0.34
COG1660	RNase adaptor protein for sRNA GlmZ degradation, contains a P-loop ATPase domain	Depression	0.811
COG1665	Predicted nucleotidyltransferase	Depression	0.617
COG1666	Uncharacterized conserved protein YajQ, UPF0234 family	Depression	0.615
COG1673	Predicted RNA-binding protein, contains PUA-like EVE domain	Depression	0.44
COG1682	ABC-type polysaccharide/polyol phosphate export permease	Depression	0.5
COG1687	Branched-chain amino acid transport protein AzlD	Depression	0.41
COG1691	NCAIR mutase (PurE)-related protein	Depression	0.191
COG1697	DNA topoisomerase VI, subunit A	Depression	0.059
COG1705	Flagellum-specific peptidoglycan hydrolase FlgJ	Depression	0.499
COG1710	Uncharacterized protein	Depression	0.689
COG1712	Predicted dinucleotide-utilizing enzyme	Depression	0.273
COG1713	HD superfamily phosphohydrolase YqeK (fused to NMNAT in mycoplasms)	Depression	0.984
COG1719	Predicted hydrocarbon binding protein, contains 4VR domain	Depression	0.023
COG1723	Uncharacterized protein, Rmd1/YagE family	Depression	0.847
COG1724	Predicted RNA binding protein YcfA, dsRBD-like fold, HicA-like mRNA interferase family	Depression	0.858
COG1725	DNA-binding transcriptional regulator YhcF, GntR family	Depression	0.518
COG1732	Periplasmic glycine betaine/choline-binding (lipo)protein of an ABC-type transport system (osmoprotectant binding protein)	Depression	0.672
COG1737	DNA-binding transcriptional regulator, MurR/RpiR family, contains HTH and SIS domains	Depression	0.307
COG1755	Uncharacterized protein YpbQ, isoprenylcysteine carboxyl methyltransferase (ICMT) family	Depression	0.116
COG1762	Phosphotransferase system mannitol/fructose-specific IIA domain (Ntr-type)	Depression	0.871
COG1763	Molybdopterin-guanine dinucleotide biosynthesis protein	Depression	0.642
COG1764	Organic hydroperoxide reductase OsmC/OhrA	Depression	0.835
COG1765	Uncharacterized OsmC-related protein	Depression	0.391
COG1770	Protease II	Depression	0.872
COG1780	Protein involved in ribonucleotide reduction	Depression	0.331
COG1782	Predicted metal-dependent RNase, contains metallo-beta-lactamase and KH domains	Depression	0.448
COG1791	Acireductone dioxygenase (methionine salvage), cupin superfamily	Depression	0.868
COG1793	ATP-dependent DNA ligase	Depression	0.436
COG1797	Cobyrinic acid a,c-diamide synthase	Depression	0.035
COG1802	DNA-binding transcriptional regulator, GntR family	Depression	0.321
COG1806	Regulator of PEP synthase PpsR, kinase-PPPase family (combines ADP:protein kinase and phosphorylase activities)	Depression	0.715
COG1808	Uncharacterized membrane protein	Depression	0.601
COG1811	Uncharacterized membrane protein YqgA, affects biofilm formation	Depression	0.182
COG1814	Predicted Fe2+/Mn2+ transporter, VIT1/CCC1 family	Depression	0.351
COG1816	Adenosine deaminase	Depression	0.171
COG1820	N-acetylglucosamine-6-phosphate deacetylase	Depression	0.99
COG1823	L-cystine uptake protein TcyP, sodium:dicarboxylate symporter family	Depression	0.224
COG1827	Transcriptional regulator of NAD metabolism, contains HTH and 3H domains	Depression	0.439
COG1832	Predicted CoA-binding protein	Depression	0.389
COG1838	Tartrate dehydratase beta subunit/Fumarate hydratase class I, C-terminal domain	Depression	0.014
COG1848	Predicted nucleic acid-binding protein, contains PIN domain	Depression	0.044
COG1854	S-ribosylhomocysteine lyase LuxS, autoinducer biosynthesis	Depression	0.542
COG1857	CRISPR/Cas system-associated protein Cas7, RAMP superfamily	Depression	0.635
COG1863	Multisubunit Na+/H+ antiporter, MnhE subunit	Depression	0.32
COG1865	Adenosylcobinamide amidohydrolase	Depression	0.079
COG1869	D-ribose pyranose/furanose isomerase RbsD	Depression	0.68
COG1872	Uncharacterized conserved protein YggU, UPF0235/DUF167 family	Depression	0.613
COG1877	Trehalose-6-phosphatase	Depression	0.784
COG1878	Kynurenine formamidase	Depression	0.615
COG1879	ABC-type sugar transport system, periplasmic component, contains N-terminal xre family HTH domain	Depression	0.81
COG1881	Uncharacterized conserved protein, phosphatidylethanolamine-binding protein (PEBP) family	Depression	0.108
COG1882	Pyruvate-formate lyase	Depression	0.598
COG1887	CDP-glycerol glycerophosphotransferase, TagB/SpsB family	Depression	0.651
COG1893	Ketopantoate reductase	Depression	0.226
COG1894	NADH:ubiquinone oxidoreductase, NADH-binding 51 kD subunit (chain F)	Depression	0.582
COG1897	Homoserine trans-succinylase	Depression	0.068
COG1903	Cobalamin biosynthesis protein CbiD	Depression	0.635
COG1904	Glucuronate isomerase	Depression	0.267
COG1907	Predicted archaeal sugar kinase	Depression	0.015
COG1910	Periplasmic molybdate-binding protein/domain	Depression	0.664
COG1912	S-adenosylmethionine hydrolase (SAM-hydroxide adenosyltransferase)	Depression	0.83
COG1914	Mn2+ and Fe2+ transporters of the NRAMP family	Depression	0.028
COG1917	Cupin domain protein related to quercetin dioxygenase	Depression	0.941
COG1921	Seryl-tRNA(Sec) selenium transferase	Depression	0.551
COG1925	Phosphotransferase system, HPr and related phosphotransfer proteins	Depression	0.499
COG1929	Glycerate kinase	Depression	0.351
COG1930	ABC-type cobalt transport system, periplasmic component	Depression	0.591
COG1938	Predicted ATP-dependent carboligase, ATP-grasp superfamily	Depression	0.614
COG1940	Sugar kinase of the NBD/HSP70 family, may contain an N-terminal HTH domain	Depression	0.22
COG1942	Phenylpyruvate tautomerase PptA, 4-oxalocrotonate tautomerase family	Depression	0.857
COG1943	REP element-mobilizing transposase RayT	Depression	0.431
COG1944	Ribosomal protein S12 methylthiotransferase accessory factor YcaO	Depression	0.856
COG1946	Acyl-CoA thioesterase	Depression	0.368
COG1949	Oligoribonuclease (3'-5' exoribonuclease)	Depression	0.584
COG1950	Uncharacterized membrane protein YvlD, DUF360 family	Depression	0.333
COG1951	Tartrate dehydratase alpha subunit/Fumarate hydratase class I, N-terminal domain	Depression	0.985
COG1952	Preprotein translocase subunit SecB	Depression	0.142
COG1954	Glycerol-3-phosphate responsive antiterminator (mRNA-binding)	Depression	0.782
COG1956	GAF domain-containing protein, putative methionine-R-sulfoxide reductase	Depression	0.551
COG1959	DNA-binding transcriptional regulator, IscR family	Depression	0.044
COG1960	Acyl-CoA dehydrogenase related to the alkylation response protein AidB	Depression	0.208
COG1965	Iron-binding protein CyaY, frataxin homolog	Depression	0.315
COG1969	Ni,Fe-hydrogenase I cytochrome b subunit	Depression	0.776
COG1972	Nucleoside permease NupC	Depression	0.887
COG1975	Xanthine and CO dehydrogenase maturation factor, XdhC/CoxF family	Depression	0.323
COG1978	Predicted RNase H-related nuclease YkuK, DUF458 family	Depression	0.815
COG1979	Alcohol dehydrogenase YqhD, Fe-dependent ADH family	Depression	0.873
COG1981	Uncharacterized membrane protein	Depression	0.976
COG1982	Arginine/lysine/ornithine decarboxylase	Depression	0.117
COG1983	Phage shock protein PspC (stress-responsive transcriptional regulator)	Depression	0.47
COG1984	Allophanate hydrolase subunit 2	Depression	0.505
COG1985	Pyrimidine reductase, riboflavin biosynthesis	Depression	0.52
COG1989	Prepilin signal peptidase PulO (type II secretory pathway) or related peptidase	Depression	0.092
COG1993	PII-like signaling protein	Depression	0.634
COG2005	DNA-binding transcriptional regulator ModE (molybdenum-dependent)	Depression	0.251
COG2011	ABC-type methionine transport system, permease component	Depression	0.27
COG2020	Protein-S-isoprenylcysteine O-methyltransferase Ste14	Depression	0.579
COG2021	Homoserine acetyltransferase	Depression	0.923
COG2023	RNase P subunit RPR2	Depression	0.273
COG2026	mRNA-degrading endonuclease RelE, toxin component of the RelBE toxin-antitoxin system	Depression	0.476
COG2029	Uncharacterized protein	Depression	0.855
COG2030	Acyl dehydratase	Depression	1
COG2032	Cu/Zn superoxide dismutase	Depression	0.837
COG2033	Desulfoferrodoxin, superoxide reductase-like (SORL) domain	Depression	0.774
COG2038	NaMN:DMB phosphoribosyltransferase	Depression	0.391
COG2040	Homocysteine/selenocysteine methylase (S-methylmethionine-dependent)	Depression	0.313
COG2041	Periplasmic DMSO/TMAO reductase YedYZ, molybdopterin-dependent catalytic subunit	Depression	0.043
COG2049	Allophanate hydrolase subunit 1	Depression	0.281
COG2050	Acyl-coenzyme A thioesterase PaaI, contains HGG motif	Depression	0.503
COG2055	Malate/lactate/ureidoglycolate dehydrogenase, LDH2 family	Depression	0.7
COG2056	Predicted histidine transporter YuiF, NhaC family	Depression	0.502
COG2062	Phosphohistidine phosphatase SixA	Depression	0.477
COG2066	Glutaminase	Depression	0.952
COG2068	CTP:molybdopterin cytidylyltransferase MocA	Depression	0.822
COG2070	NAD(P)H-dependent flavin oxidoreductase YrpB, nitropropane dioxygenase family	Depression	0.104
COG2073	Cobalamin biosynthesis protein CbiG	Depression	0.899
COG2080	Aerobic-type carbon monoxide dehydrogenase, small subunit, CoxS/CutS family	Depression	0.786
COG2082	Precorrin isomerase	Depression	0.191
COG2084	3-hydroxyisobutyrate dehydrogenase or related beta-hydroxyacid dehydrogenase	Depression	0.941
COG2099	Precorrin-6x reductase	Depression	0.666
COG2100	Uncharacterized Fe-S cluster-containing enzyme, radical SAM superfamily	Depression	0.942
COG2104	Sulfur carrier protein ThiS (thiamine biosynthesis)	Depression	0.537
COG2109	ATP:corrinoid adenosyltransferase	Depression	0.013
COG2111	Multisubunit Na+/H+ antiporter, MnhB subunit	Depression	0.892
COG2116	Formate/nitrite transporter FocA, FNT family	Depression	0.05
COG2117	Predicted subunit of tRNA(5-methylaminomethyl-2-thiouridylate) methyltransferase, contains the PP-loop ATPase domain	Depression	0.218
COG2119	Putative Ca2+/H+ antiporter, TMEM165/GDT1 family	Depression	0.87
COG2121	Uncharacterized conserved protein, lysophospholipid acyltransferase (LPLAT) superfamily	Depression	0.872
COG2124	Cytochrome P450	Depression	0.294
COG2128	Alkylhydroperoxidase family enzyme, contains CxxC motif	Depression	0.692
COG2132	Multicopper oxidase with three cupredoxin domains (includes cell division protein FtsP and spore coat protein CotA)	Depression	0.515
COG2134	CDP-diacylglycerol pyrophosphatase	Depression	0.968
COG2136	rRNA maturation protein Rpf1, contains Brix/IMP4 (anticodon-binding) domain	Depression	0.729
COG2141	Flavin-dependent oxidoreductase, luciferase family (includes alkanesulfonate monooxygenase SsuD and methylene tetrahydromethanopterin reductase)	Depression	0.379
COG2142	Succinate dehydrogenase, hydrophobic anchor subunit	Depression	0.956
COG2145	Hydroxyethylthiazole kinase, sugar kinase family	Depression	0.505
COG2149	Uncharacterized membrane protein YidH, DUF202 family	Depression	0.845
COG2154	Pterin-4a-carbinolamine dehydratase	Depression	0.572
COG2168	Sulfur transfer complex TusBCD TusB component, DsrH family	Depression	0.544
COG2169	Methylphosphotriester-DNA--protein-cysteine methyltransferase (N-terminal fragment of Ada), contains Zn-binding and two AraC-type DNA-binding domains	Depression	0.623
COG2170	Gamma-glutamyl:cysteine ligase YbdK, ATP-grasp superfamily	Depression	0.992
COG2171	Tetrahydrodipicolinate N-succinyltransferase	Depression	0.153
COG2180	Nitrate reductase assembly protein NarJ, required for insertion of molybdenum cofactor	Depression	0.828
COG2184	Fido, protein-threonine AMPylation domain	Depression	0.628
COG2185	Methylmalonyl-CoA mutase, C-terminal domain/subunit (cobalamin-binding)	Depression	0.592
COG2186	DNA-binding transcriptional regulator, FadR family	Depression	0.541
COG2188	DNA-binding transcriptional regulator, GntR family	Depression	0.415
COG2190	Phosphotransferase system IIA component	Depression	0.042
COG2197	DNA-binding response regulator, NarL/FixJ family, contains REC and HTH domains	Depression	0.103
COG2198	HPt (histidine-containing phosphotransfer) domain	Depression	0.35
COG2199	GGDEF domain, diguanylate cyclase (c-di-GMP synthetase) or its enzymatically inactive variants	Depression	0.877
COG2200	EAL domain, c-di-GMP-specific phosphodiesterase class I (or its enzymatically inactive variant)	Depression	0.719
COG2215	ABC-type nickel/cobalt efflux system, permease component RcnA	Depression	0.957
COG2222	Fructoselysine-6-P-deglycase FrlB and related proteins with duplicated sugar isomerase (SIS) domain	Depression	0.114
COG2223	Nitrate/nitrite transporter NarK	Depression	0.135
COG2224	Isocitrate lyase	Depression	0.345
COG2225	Malate synthase	Depression	0.67
COG2230	Cyclopropane fatty-acyl-phospholipid synthase and related methyltransferases	Depression	0.599
COG2231	Uncharacterized protein related to Endonuclease III	Depression	0.397
COG2232	Predicted ATP-dependent carboligase, ATP-grasp superfamily	Depression	0.398
COG2233	Xanthine/uracil permease	Depression	0.189
COG2235	Arginine deiminase	Depression	0.368
COG2236	Hypoxanthine phosphoribosyltransferase	Depression	0.517
COG2243	Precorrin-2 methylase	Depression	0.098
COG2249	Putative NADPH-quinone reductase (modulator of drug activity B)	Depression	0.609
COG2252	Xanthine/uracil/vitamin C permease, AzgA family	Depression	0.587
COG2258	Uncharacterized conserved protein YiiM, contains MOSC domain	Depression	0.246
COG2265	tRNA/tmRNA/rRNA uracil-C5-methylase, TrmA/RlmC/RlmD family	Depression	0.9
COG2268	Uncharacterized membrane protein YqiK, contains Band7/PHB/SPFH domain	Depression	0.336
COG2269	Elongation factor P--beta-lysine ligase (EF-P beta-lysylation pathway)	Depression	0.773
COG2271	Sugar phosphate permease	Depression	0.429
COG2274	ABC-type bacteriocin/lantibiotic exporters, contain an N-terminal double-glycine peptidase domain	Depression	0.733
COG2301	Citrate lyase beta subunit	Depression	0.888
COG2303	Choline dehydrogenase or related flavoprotein	Depression	0.64
COG2307	Uncharacterized conserved protein, Alpha-E superfamily	Depression	0.344
COG2317	Zn-dependent carboxypeptidase, M32 family	Depression	0.591
COG2321	Predicted metalloprotease	Depression	0.812
COG2326	Polyphosphate kinase 2, PPK2 family	Depression	0.146
COG2329	Heme-degrading monooxygenase HmoA and related ABM domain proteins	Depression	0.111
COG2331	Predicted nucleic acid-binding protein, contains Zn-ribbon domain	Depression	0.556
COG2332	Cytochrome c-type biogenesis protein CcmE	Depression	0.929
COG2336	Antitoxin component of the MazEF toxin-antitoxin module	Depression	0.427
COG2348	Lipid II:glycine glycyltransferase (Peptidoglycan interpeptide bridge formation enzyme)	Depression	0.696
COG2350	Uncharacterized conserved protein YciI, contains a putative active-site phosphohistidine	Depression	0.722
COG2351	5-hydroxyisourate hydrolase (purine catabolism), transthyretin-related family	Depression	0.801
COG2352	Phosphoenolpyruvate carboxylase	Depression	0.228
COG2354	Uncharacterized membrane protein MutK, may be involved in DNA repair	Depression	0.72
COG2363	Uncharacterized membrane protein YgdD, TMEM256/DUF423 family	Depression	0.207
COG2364	Uncharacterized membrane protein YczE	Depression	0.367
COG2366	Acyl-homoserine lactone (AHL) acylase PvdQ	Depression	0.732
COG2367	Beta-lactamase class A	Depression	0.333
COG2370	Hydrogenase/urease accessory protein HupE	Depression	0.479
COG2371	Urease accessory protein UreE	Depression	0.009
COG2375	NADPH-dependent ferric siderophore reductase, contains FAD-binding and SIP domains	Depression	0.987
COG2376	Dihydroxyacetone kinase	Depression	0.837
COG2386	ABC-type transport system involved in cytochrome c biogenesis, permease component	Depression	0.939
COG2390	DNA-binding transcriptional regulator LsrR, DeoR family	Depression	0.507
COG2402	Predicted nucleic acid-binding protein, contains PIN domain	Depression	0.585
COG2405	Predicted nucleic acid-binding protein, contains PIN domain	Depression	0.769
COG2421	Acetamidase/formamidase	Depression	0.772
COG2440	Ferredoxin-like protein FixX	Depression	0.447
COG2442	Uncharacterized conserved protein, DUF433 family	Depression	0.389
COG2456	Uncharacterized protein	Depression	0.379
COG2461	Uncharacterized conserved protein, DUF438 domain, may contain hemerythrin domain	Depression	0.461
COG2502	Asparagine synthetase A	Depression	0.807
COG2503	Predicted secreted acid phosphatase	Depression	0.482
COG2508	DNA-binding transcriptional regulator, PucR family	Depression	0.177
COG2514	Catechol-2,3-dioxygenase	Depression	0.095
COG2518	Protein-L-isoaspartate O-methyltransferase	Depression	0.851
COG2519	tRNA A58 N-methylase Trm61	Depression	0.275
COG2520	tRNA G37 N-methylase Trm5	Depression	0.103
COG2602	Beta-lactamase class D	Depression	0.771
COG2609	Pyruvate dehydrogenase complex, dehydrogenase (E1) component	Depression	0.302
COG2610	H+/gluconate symporter or related permease	Depression	0.535
COG2706	6-phosphogluconolactonase, cycloisomerase 2 family	Depression	0.378
COG2707	Uncharacterized membrane protein, DUF441 family	Depression	0.857
COG2710	Nitrogenase molybdenum-iron protein, alpha and beta chains	Depression	0.012
COG2716	Glycine cleavage system regulatory protein	Depression	0.358
COG2717	Periplasmic DMSO/TMAO reductase YedYZ, heme-binding membrane subunit	Depression	0.887
COG2719	Stage V sporulation protein SpoVR/YcgB, involved in spore cortex formation (function unknown)	Depression	0.915
COG2721	Altronate dehydratase	Depression	0.981
COG2723	Beta-glucosidase/6-phospho-beta-glucosidase/beta-galactosidase	Depression	0.403
COG2731	Beta-galactosidase, beta subunit	Depression	0.298
COG2733	Uncharacterized membrane-anchored protein YjiN, DUF445 family	Depression	0.333
COG2759	Formyltetrahydrofolate synthetase	Depression	0.276
COG2761	Predicted dithiol-disulfide isomerase, DsbA family	Depression	0.927
COG2764	Uncharacterized conserved protein PhnB, glyoxalase superfamily	Depression	0.457
COG2771	DNA-binding transcriptional regulator, CsgD family	Depression	0.448
COG2804	Type II secretory pathway ATPase GspE/PulE or T4P pilus assembly pathway ATPase PilB	Depression	0.896
COG2807	Cyanate permease	Depression	0.358
COG2808	Predicted FMN-binding regulatory protein PaiB	Depression	0.665
COG2813	16S rRNA G1207 methylase RsmC	Depression	0.875
COG2814	Predicted arabinose efflux permease, MFS family	Depression	0.327
COG2818	3-methyladenine DNA glycosylase Tag	Depression	0.024
COG2820	Uridine phosphorylase	Depression	0.65
COG2821	Membrane-bound lytic murein transglycosylase	Depression	0.089
COG2822	Iron uptake system EfeUOB, periplasmic (or lipoprotein) component EfeO/EfeM	Depression	0.256
COG2823	Osmotically-inducible protein OsmY, contains BON domain	Depression	0.774
COG2824	Uncharacterized Zn-ribbon-containing protein	Depression	0.297
COG2827	Predicted endonuclease, GIY-YIG superfamily	Depression	0.074
COG2831	Hemolysin activation/secretion protein	Depression	0.326
COG2832	Uncharacterized membrane protein YbaN, DUF454 family	Depression	0.042
COG2835	Uncharacterized conserved protein YbaR, Trm112 family	Depression	0.487
COG2837	Periplasmic deferrochelatase/peroxidase EfeB	Depression	0.607
COG2840	DNA-nicking endonuclease, Smr domain	Depression	0.966
COG2844	UTP:GlnB (protein PII) uridylyltransferase	Depression	0.761
COG2846	Iron-sulfur cluster repair protein YtfE, RIC family, contains ScdAN and hemerythrin domains	Depression	0.835
COG2848	Uncharacterized conserved protein, UPF0210 family	Depression	0.602
COG2850	Ribosomal protein L16 Arg81 hydroxylase, contains JmjC domain	Depression	0.839
COG2851	Mg2+/citrate symporter	Depression	0.014
COG2853	ABC-type transporter Mla maintaining outer membrane lipid asymmetry, lipoprotein component MlaA	Depression	0.663
COG2855	Uncharacterized membrane protein YadS	Depression	0.222
COG2856	Zn-dependent peptidase ImmA, M78 family	Depression	0.564
COG2864	Cytochrome b subunit of formate dehydrogenase	Depression	0.292
COG2867	Ribosome association toxin PasT (RatA) of the RatAB toxin-antitoxin module	Depression	0.79
COG2872	Ser-tRNA(Ala) deacylase AlaX (editing enzyme)	Depression	0.374
COG2873	O-acetylhomoserine/O-acetylserine sulfhydrylase, pyridoxal phosphate-dependent	Depression	0.96
COG2875	Precorrin-4 methylase	Depression	0.98
COG2878	Na+-translocating ferredoxin:NAD+ oxidoreductase RNF, RnfB subunit	Depression	0.836
COG2879	Uncharacterized short protein YbdD, DUF466 family	Depression	0.62
COG2891	Cell shape-determining protein MreD	Depression	0.263
COG2893	Phosphotransferase system, mannose/fructose-specific component IIA	Depression	0.647
COG2896	Molybdenum cofactor biosynthesis enzyme MoaA	Depression	0.053
COG2897	3-mercaptopyruvate sulfurtransferase SseA, contains two rhodanese domains	Depression	0.718
COG2900	Uncharacterized coiled-coil protein SlyX (sensitive to lysis X)	Depression	0.439
COG2901	DNA-binding protein Fis (factor for inversion stimulation)	Depression	0.152
COG2912	Regulator of sirC expression, contains transglutaminase-like and TPR domains	Depression	0.515
COG2914	Putative antitoxin component PasI (RatB) of the RatAB toxin-antitoxin module, ubiquitin-RnfH superfamily	Depression	0.14
COG2916	DNA-binding protein H-NS	Depression	0.716
COG2917	Intracellular septation protein A	Depression	0.507
COG2918	Gamma-glutamylcysteine synthetase	Depression	0.602
COG2919	Cell division protein FtsB	Depression	0.944
COG2920	Sulfur relay (sulfurtransferase) protein, DsrC/TusE family	Depression	0.385
COG2921	Putative lipoic acid-binding regulatory protein	Depression	0.743
COG2923	Sulfur relay (sulfurtransferase) complex TusC component, DsrF/TusC family	Depression	0.419
COG2924	Fe-S cluster biosynthesis and repair protein YggX	Depression	0.194
COG2925	Exonuclease I	Depression	0.99
COG2926	Uncharacterized conserved protein YeeX, DUF496 family	Depression	0.131
COG2927	DNA polymerase III, chi subunit	Depression	0.472
COG2929	Uncharacterized conserved protein, DUF497 family	Depression	0.039
COG2933	23S rRNA C2498 (ribose-2'-O)-methylase RlmM	Depression	0.605
COG2936	Predicted acyl esterase	Depression	0.363
COG2937	Glycerol-3-phosphate O-acyltransferase	Depression	0.33
COG2939	Carboxypeptidase C (cathepsin A)	Depression	0.29
COG2943	Membrane glycosyltransferase	Depression	0.853
COG2944	DNA-binding transcriptional regulator YiaG, XRE-type HTH domain	Depression	0.903
COG2946	DNA relaxase NicK	Depression	0.37
COG2948	Type IV secretory pathway, VirB10 components	Depression	0.993
COG2951	Membrane-bound lytic murein transglycosylase B	Depression	0.044
COG2954	CYTH domain, found in class IV adenylate cyclase and various triphosphatases	Depression	0.918
COG2962	Uncharacterized membrane protein RarD, contains two EamA domains	Depression	0.728
COG2964	Predicted transcriptional regulator YheO, contains PAS and DNA-binding HTH domains	Depression	0.424
COG2965	Primosomal replication protein N	Depression	0.525
COG2966	Uncharacterized membrane protein YjjP, DUF1212 family	Depression	0.034
COG2967	Uncharacterized protein affecting Mg2+/Co2+ transport	Depression	0.799
COG2969	Stringent starvation protein B	Depression	0.414
COG2972	Sensor histidine kinase YesM	Depression	0.375
COG2973	Trp operon repressor	Depression	0.605
COG2974	DNA recombination-dependent growth factor C	Depression	0.279
COG2975	Fe-S-cluster formation regulator IscX/YfhJ	Depression	0.72
COG2976	Putative negative regulator of RcsB-dependent stress response	Depression	0.614
COG2979	Uncharacterized membrane protein YebE, DUF533 family	Depression	0.462
COG2980	Outer membrane lipoprotein LptE/RlpB (LPS assembly)	Depression	0.41
COG2981	Uncharacterized protein involved in cysteine biosynthesis	Depression	0.651
COG2982	Uncharacterized protein involved in outer membrane biogenesis	Depression	0.841
COG2983	Uncharacterized cysteine cluster protein YcgN, CxxCxxCC family	Depression	0.915
COG2988	Succinylglutamate desuccinylase	Depression	0.712
COG2990	Uncharacterized protein VirK/YbjX	Depression	0.424
COG2991	Uncharacterized protein	Depression	0.196
COG2992	Uncharacterized FlgJ-related protein	Depression	0.801
COG2994	ACP:hemolysin acyltransferase (hemolysin-activating protein)	Depression	0.761
COG2995	Uncharacterized paraquat-inducible protein A	Depression	0.663
COG2999	Glutaredoxin 2	Depression	0.272
COG3001	Fructosamine-3-kinase	Depression	0.351
COG3004	Na+/H+ antiporter NhaA	Depression	0.366
COG3005	Tetraheme cytochrome c subunit of nitrate or TMAO reductase	Depression	0.927
COG3006	Chromosome condensin MukBEF complex, kleisin-like MukF subunit	Depression	0.551
COG3008	Paraquat-inducible protein B	Depression	0.655
COG3010	Putative N-acetylmannosamine-6-phosphate epimerase	Depression	0.35
COG3011	Predicted thiol-disulfide oxidoreductase YuxK, DCC family	Depression	0.216
COG3013	Uncharacterized protein YfbU, UPF0304 family	Depression	0.821
COG3014	Uncharacterized protein	Depression	0.969
COG3017	Outer membrane lipoprotein LolB, involved in outer membrane biogenesis	Depression	0.305
COG3021	Uncharacterized conserved protein YafD, endonuclease/exonuclease/phosphatase (EEP) superfamily	Depression	0.504
COG3022	Cytoplasmic iron level regulating protein YaaA, DUF328/UPF0246 family	Depression	0.128
COG3024	Endogenous inhibitor of DNA gyrase, YacG/DUF329 family	Depression	0.98
COG3026	Negative regulator of sigma E activity	Depression	0.759
COG3028	Ribosomal 50S subunit-associated protein YjgA (function unknown), DUF615 family	Depression	0.206
COG3029	Fumarate reductase subunit C	Depression	0.538
COG3030	Protein affecting phage T7 exclusion by the F plasmid, UPF0716 family	Depression	0.919
COG3031	Type II secretory pathway, component PulC	Depression	0.556
COG3034	Murein L,D-transpeptidase YafK	Depression	0.798
COG3036	Stalled ribosome alternative rescue factor ArfA	Depression	0.903
COG3037	Ascorbate-specific PTS system EIIC-type component UlaA	Depression	0.638
COG3043	Nitrate reductase cytochrome c-type subunit	Depression	0.254
COG3044	Predicted ATPase of the ABC class	Depression	0.651
COG3045	Periplasmic catabolite regulation protein CreA (function unknown)	Depression	0.542
COG3052	Citrate lyase, gamma subunit	Depression	0.194
COG3053	Citrate lyase synthetase	Depression	0.201
COG3054	Predicted transcriptional regulator	Depression	0.365
COG3057	Negative regulator of replication initiation	Depression	0.423
COG3062	Cytoplasmic chaperone NapD for the signal peptide of periplasmic nitrate reductase NapAB	Depression	0.366
COG3064	Membrane protein involved in colicin uptake	Depression	0.148
COG3065	Starvation-inducible outer membrane lipoprotein	Depression	0.752
COG3066	DNA mismatch repair protein MutH	Depression	0.206
COG3067	Na+/H+ antiporter NhaB	Depression	0.724
COG3068	Uncharacterized protein YjaG, DUF416 family	Depression	0.598
COG3069	C4-dicarboxylate transporter	Depression	0.485
COG3072	Adenylate cyclase	Depression	0.815
[truncated: 2,049 more rows]

## Sheet: Supplementary Table 5
Supplementary Table 5 PERMANOVA-KEGG
KOid	KO description	P value from PERMANOVA	The group with highest abundance
K00006	glycerol-3-phosphate dehydrogenase (NAD+) [EC:1.1.1.8]	0.545	COMO
K00010	myo-inositol 2-dehydrogenase [EC:1.1.1.18]	0.32	COMO
K00015	glyoxylate reductase [EC:1.1.1.26]	0.527	COMO
K00018	glycerate dehydrogenase [EC:1.1.1.29]	0.527	COMO
K00027	malate dehydrogenase (oxaloacetate-decarboxylating) [EC:1.1.1.38]	0.411	COMO
K00028	malate dehydrogenase (decarboxylating) [EC:1.1.1.39]	0.399	COMO
K00029	malate dehydrogenase (oxaloacetate-decarboxylating)(NADP+) [EC:1.1.1.40]	0.144	COMO
K00035	D-galactose 1-dehydrogenase [EC:1.1.1.48]	0.305	COMO
K00050	hydroxypyruvate reductase [EC:1.1.1.81]	0.306	COMO
K00057	glycerol-3-phosphate dehydrogenase (NAD(P)+) [EC:1.1.1.94]	0.542	COMO
K00058	D-3-phosphoglycerate dehydrogenase [EC:1.1.1.95]	0.03	COMO
K00074	3-hydroxybutyryl-CoA dehydrogenase [EC:1.1.1.157]	0.498	COMO
K00075	UDP-N-acetylmuramate dehydrogenase [EC:1.1.1.158]	0.412	COMO
K00090	gluconate 2-dehydrogenase [EC:1.1.1.215]	0.534	COMO
K00104	glycolate oxidase [EC:1.1.3.15]	0.689	COMO
K00118	glucose-fructose oxidoreductase [EC:1.1.99.28]	0.299	COMO
K00121	S-(hydroxymethyl)glutathione dehydrogenase / alcohol dehydrogenase [EC:1.1.1.284 1.1.1.1]	0.776	COMO
K00134	glyceraldehyde 3-phosphate dehydrogenase [EC:1.2.1.12]	0.041	COMO
K00143	L-aminoadipate-semialdehyde dehydrogenase [EC:1.2.1.31]	0.519	COMO
K00147	glutamate-5-semialdehyde dehydrogenase [EC:1.2.1.41]	0.99	COMO
K00150	glyceraldehyde-3-phosphate dehydrogenase (NAD(P)) [EC:1.2.1.59]	0.039	COMO
K00153	S-(hydroxymethyl)mycothiol dehydrogenase [EC:1.1.1.306]	0.754	COMO
K00169	pyruvate ferredoxin oxidoreductase, alpha subunit [EC:1.2.7.1]	0.419	COMO
K00170	pyruvate ferredoxin oxidoreductase, beta subunit [EC:1.2.7.1]	0.478	COMO
K00172	pyruvate ferredoxin oxidoreductase, gamma subunit [EC:1.2.7.1]	0.265	COMO
K00174	2-oxoglutarate ferredoxin oxidoreductase subunit alpha [EC:1.2.7.3]	0.342	COMO
K00175	2-oxoglutarate ferredoxin oxidoreductase subunit beta [EC:1.2.7.3]	0.407	COMO
K00177	2-oxoglutarate ferredoxin oxidoreductase subunit gamma [EC:1.2.7.3]	0.278	COMO
K00179	indolepyruvate ferredoxin oxidoreductase, alpha subunit [EC:1.2.7.8]	0.44	COMO
K00180	indolepyruvate ferredoxin oxidoreductase, beta subunit [EC:1.2.7.8]	0.279	COMO
K00185	molybdopterin oxidoreductase, membrane subunit [EC:1.2.7.-]	0.081	COMO
K00186	2-oxoisovalerate ferredoxin oxidoreductase, alpha subunit [EC:1.2.7.7]	0.394	COMO
K00187	2-oxoisovalerate ferredoxin oxidoreductase, beta subunit [EC:1.2.7.7]	0.467	COMO
K00189	2-oxoisovalerate ferredoxin oxidoreductase, gamma subunit [EC:1.2.7.7]	0.292	COMO
K00202	formylmethanofuran dehydrogenase subunit C [EC:1.2.99.5]	0.056	COMO
K00204	formylmethanofuran dehydrogenase subunit H [EC:1.2.99.5]	0.242	COMO
K00205	formylmethanofuran dehydrogenase subunit F [EC:1.2.99.5]	0.204	COMO
K00209	enoyl-[acyl-carrier-protein] reductase (NADPH2, B-specific) [EC:1.3.1.10]	0.014	COMO
K00210	prephenate dehydrogenase [EC:1.3.1.12]	0.795	COMO
K00211	prephenate dehydrogenase (NADP+) [EC:1.3.1.13]	0.775	COMO
K00214	biliverdin reductase [EC:1.3.1.24]	0.3	COMO
K00219	2,4-dienoyl-CoA reductase (NADPH2) [EC:1.3.1.34]	0.864	COMO
K00220	cyclohexadieny/prephenate dehydrogenase [EC:1.3.1.43 1.3.1.12]	0.781	COMO
K00228	coproporphyrinogen III oxidase [EC:1.3.3.3]	0.793	COMO
K00231	protoporphyrinogen oxidase [EC:1.3.3.4]	0.723	COMO
K00285	D-amino-acid dehydrogenase [EC:1.4.99.1]	0.488	COMO
K00301	sarcosine oxidase [EC:1.5.3.1]	0.505	COMO
K00302	sarcosine oxidase, subunit alpha [EC:1.5.3.1]	0.831	COMO
K00303	sarcosine oxidase, subunit beta [EC:1.5.3.1]	0.477	COMO
K00306	sarcosine oxidase / L-pipecolate oxidase [EC:1.5.3.1 1.5.3.7]	0.462	COMO
K00311	electron-transferring-flavoprotein dehydrogenase [EC:1.5.5.1]	0.011	COMO
K00313	electron transfer flavoprotein-quinone oxidoreductase [EC:1.5.5.-]	0.013	COMO
K00314	sarcosine dehydrogenase [EC:1.5.99.1]	0.449	COMO
K00315	dimethylglycine dehydrogenase [EC:1.5.8.4]	0.444	COMO
K00326	cytochrome-b5 reductase [EC:1.6.2.2]	0.073	COMO
K00332	NADH dehydrogenase I subunit C [EC:1.6.5.3]	0.184	COMO
K00334	NADH dehydrogenase I subunit E [EC:1.6.5.3]	0.389	COMO
K00338	NADH dehydrogenase I subunit I [EC:1.6.5.3]	0.424	COMO
K00359	NADH oxidase [EC:1.6.-.-]	0.83	COMO
K00363	nitrite reductase (NAD(P)H) small subunit [EC:1.7.1.4]	0.819	COMO
K00374	nitrate reductase 1, gamma subunit [EC:1.7.99.4]	0.41	COMO
K00376	nitrous-oxide reductase [EC:1.7.2.4]	0.116	COMO
K00384	thioredoxin reductase (NADPH) [EC:1.8.1.9]	0.703	COMO
K00385	anaerobic sulfite reductase subunit C [EC:1.8.1.-]	0.2	COMO
K00390	phosphoadenosine phosphosulfate reductase [EC:1.8.4.8]	0.121	COMO
K00442	coenzyme F420 hydrogenase delta subunit	0.119	COMO
K00443	coenzyme F420 hydrogenase gamma subunit [EC:1.12.98.1]	0.212	COMO
K00484	4-hydroxyphenylacetate-3-hydroxylase small chain [EC:1.14.13.3]	0.791	COMO
K00523	CDP-4-dehydro-6-deoxyglucose reductase [EC:1.17.1.1]	0.068	COMO
K00529	ferredoxin--NAD+ reductase [EC:1.18.1.3]	0.815	COMO
K00558	DNA (cytosine-5-)-methyltransferase [EC:2.1.1.37]	0.054	COMO
K00566	tRNA-specific 2-thiouridylase [EC:2.8.1.-]	0.704	COMO
K00570	phosphatidylethanolamine/phosphatidyl-N-methylethanolamine N-methyltransferase [EC:2.1.1.17 2.1.1.71]	0.337	COMO
K00575	chemotaxis protein methyltransferase CheR [EC:2.1.1.80]	0.658	COMO
K00590	site-specific DNA-methyltransferase (cytosine-N4-specific) [EC:2.1.1.113]	0.114	COMO
K00594	alditol oxidase [EC:1.1.3.41]	0.703	COMO
K00604	methionyl-tRNA formyltransferase [EC:2.1.2.9]	0.477	COMO
K00609	aspartate carbamoyltransferase catalytic subunit [EC:2.1.3.2]	0.447	COMO
K00611	ornithine carbamoyltransferase [EC:2.1.3.3]	0.414	COMO
K00612	carbamoyltransferase [EC:2.1.3.-]	0.077	COMO
K00619	amino-acid N-acetyltransferase [EC:2.3.1.1]	0.272	COMO
K00621	glucosamine-phosphate N-acetyltransferase [EC:2.3.1.4]	0.939	COMO
K00625	phosphate acetyltransferase [EC:2.3.1.8]	0.347	COMO
K00626	acetyl-CoA C-acetyltransferase [EC:2.3.1.9]	0.095	COMO
K00627	pyruvate dehydrogenase E2 component (dihydrolipoamide acetyltransferase) [EC:2.3.1.12]	0.507	COMO
K00632	acetyl-CoA acyltransferase [EC:2.3.1.16]	0.091	COMO
K00634	phosphate butyryltransferase [EC:2.3.1.19]	0.361	COMO
K00657	diamine N-acetyltransferase [EC:2.3.1.57]	0.057	COMO
K00658	2-oxoglutarate dehydrogenase E2 component (dihydrolipoamide succinyltransferase) [EC:2.3.1.61]	0.515	COMO
K00663	aminoglycoside N6'-acetyltransferase [EC:2.3.1.82]	0.061	COMO
K00670	peptide alpha-N-acetyltransferase [EC:2.3.1.88]	0.258	COMO
K00756	pyrimidine-nucleoside phosphorylase [EC:2.4.2.2]	0.161	COMO
K00758	thymidine phosphorylase [EC:2.4.2.4]	0.184	COMO
K00759	adenine phosphoribosyltransferase [EC:2.4.2.7]	0.983	COMO
K00761	uracil phosphoribosyltransferase [EC:2.4.2.9]	0.308	COMO
K00762	orotate phosphoribosyltransferase [EC:2.4.2.10]	0.376	COMO
K00769	xanthine phosphoribosyltransferase [EC:2.4.2.22]	0.983	COMO
K00772	5'-methylthioadenosine phosphorylase [EC:2.4.2.28]	0.734	COMO
K00789	S-adenosylmethionine synthetase [EC:2.5.1.6]	0.081	COMO
K00800	3-phosphoshikimate 1-carboxyvinyltransferase [EC:2.5.1.19]	0.955	COMO
K00801	farnesyl-diphosphate farnesyltransferase [EC:2.5.1.21]	0.91	COMO
K00810	#N/A	0.761	COMO
K00831	phosphoserine aminotransferase [EC:2.6.1.52]	0.17	COMO
K00845	glucokinase [EC:2.7.1.2]	0.754	COMO
K00847	fructokinase [EC:2.7.1.4]	0.749	COMO
K00852	ribokinase [EC:2.7.1.15]	0.724	COMO
K00855	phosphoribulokinase [EC:2.7.1.19]	0.562	COMO
K00856	adenosine kinase [EC:2.7.1.20]	0.735	COMO
K00868	pyridoxine kinase [EC:2.7.1.35]	0.221	COMO
K00874	2-dehydro-3-deoxygluconokinase [EC:2.7.1.45]	0.741	COMO
K00876	uridine kinase [EC:2.7.1.48]	0.573	COMO
K00892	inosine kinase [EC:2.7.1.73]	0.739	COMO
K00902	dolichol kinase [EC:2.7.1.108]	0.801	COMO
K00918	ADP-dependent phosphofructokinase/glucokinase [EC:2.7.1.146 2.7.1.147]	0.066	COMO
K00919	4-diphosphocytidyl-2-C-methyl-D-erythritol kinase [EC:2.7.1.148]	0.385	COMO
K00925	acetate kinase [EC:2.7.2.1]	0.157	COMO
K00927	phosphoglycerate kinase [EC:2.7.2.3]	0.241	COMO
K00929	butyrate kinase [EC:2.7.2.7]	0.197	COMO
K00932	propionate kinase [EC:2.7.2.15]	0.15	COMO
K00939	adenylate kinase [EC:2.7.4.3]	0.521	COMO
K00942	guanylate kinase [EC:2.7.4.8]	0.846	COMO
K00943	dTMP kinase [EC:2.7.4.9]	0.124	COMO
K00945	cytidylate kinase [EC:2.7.4.14]	0.236	COMO
K00952	nicotinamide-nucleotide adenylyltransferase [EC:2.7.7.1]	0.336	COMO
K00954	pantetheine-phosphate adenylyltransferase [EC:2.7.7.3]	0.81	COMO
K00957	sulfate adenylyltransferase subunit 2 [EC:2.7.7.4]	0.112	COMO
K00962	polyribonucleotide nucleotidyltransferase [EC:2.7.7.8]	0.594	COMO
K00967	ethanolamine-phosphate cytidylyltransferase [EC:2.7.7.14]	0.947	COMO
K00968	choline-phosphate cytidylyltransferase [EC:2.7.7.15]	0.949	COMO
K00969	nicotinate-nucleotide adenylyltransferase [EC:2.7.7.18]	0.769	COMO
K00970	poly(A) polymerase [EC:2.7.7.19]	0.27	COMO
K00974	tRNA nucleotidyltransferase (CCA-adding enzyme) [EC:2.7.7.72 3.1.3.- 3.1.4.-]	0.264	COMO
K00980	glycerol-3-phosphate cytidylyltransferase [EC:2.7.7.39]	0.931	COMO
K00981	phosphatidate cytidylyltransferase [EC:2.7.7.41]	0.494	COMO
K00988	ATP adenylyltransferase [EC:2.7.7.53]	0.843	COMO
K00995	CDP-diacylglycerol--glycerol-3-phosphate 3-phosphatidyltransferase [EC:2.7.8.5]	0.022	COMO
K01000	phospho-N-acetylmuramoyl-pentapeptide-transferase [EC:2.7.8.13]	0.964	COMO
K01001	UDP-N-acetylglucosamine--dolichyl-phosphate N-acetylglucosaminephosphotransferase [EC:2.7.8.15]	0.976	COMO
K01003	carboxyvinyl-carboxyphosphonate phosphorylmutase [EC:2.7.8.23]	0.768	COMO
K01006	pyruvate,orthophosphate dikinase [EC:2.7.9.1]	0.652	COMO
K01007	pyruvate, water dikinase [EC:2.7.9.2]	0.633	COMO
K01046	triacylglycerol lipase [EC:3.1.1.3]	0.184	COMO
K01048	lysophospholipase [EC:3.1.1.5]	0.289	COMO
K01056	peptidyl-tRNA hydrolase, PTH1 family [EC:3.1.1.29]	0.376	COMO
K01081	5'-nucleotidase [EC:3.1.3.5]	0.175	COMO
K01091	phosphoglycolate phosphatase [EC:3.1.3.18]	0.443	COMO
K01094	phosphatidylglycerophosphatase GEP4 [EC:3.1.3.27]	0.284	COMO
K01118	FMN-dependent NADH-azoreductase [EC:1.7.-.-]	0.25	COMO
K01119	2',3'-cyclic-nucleotide 2'-phosphodiesterase [EC:3.1.4.16]	0.18	COMO
K01122	ectonucleotide pyrophosphatase/phosphodiesterase family member 2 [EC:3.1.4.39]	0.26	COMO
K01126	glycerophosphoryl diester phosphodiesterase [EC:3.1.4.46]	0.46	COMO
K01150	deoxyribonuclease I [EC:3.1.21.1]	0.918	COMO
K01151	deoxyribonuclease IV [EC:3.1.21.2]	0.061	COMO
K01159	crossover junction endodeoxyribonuclease RuvC [EC:3.1.22.4]	0.229	COMO
K01163	hypothetical protein	0.934	COMO
K01174	micrococcal nuclease [EC:3.1.31.1]	0.977	COMO
K01191	alpha-mannosidase [EC:3.2.1.24]	0.783	COMO
K01194	alpha,alpha-trehalase [EC:3.2.1.28]	0.562	COMO
K01216	licheninase [EC:3.2.1.73]	0.109	COMO
K01251	adenosylhomocysteinase [EC:3.3.1.1]	0.582	COMO
K01356	repressor LexA [EC:3.4.21.88]	0.072	COMO
K01358	ATP-dependent Clp protease, protease subunit [EC:3.4.21.92]	0.114	COMO
K01399	pseudolysin [EC:3.4.24.26]	0.739	COMO
K01400	bacillolysin [EC:3.4.24.28]	0.733	COMO
K01401	aureolysin [EC:3.4.24.29]	0.743	COMO
K01406	serralysin [EC:3.4.24.40]	0.048	COMO
K01409	O-sialoglycoprotein endopeptidase [EC:3.4.24.57]	0.201	COMO
K01449	N-acetylmuramoyl-L-alanine amidase [EC:3.5.1.28]	0.081	COMO
K01450	formylmethionine deformylase [EC:3.5.1.31]	0.304	COMO
K01462	peptide deformylase [EC:3.5.1.88]	0.262	COMO
K01467	beta-lactamase [EC:3.5.2.6]	0.671	COMO
K01474	N-methylhydantoinase B [EC:3.5.2.14]	0.249	COMO
K01479	formiminoglutamase [EC:3.5.3.8]	0.729	COMO
K01489	cytidine deaminase [EC:3.5.4.5]	0.597	COMO
K01493	dCMP deaminase [EC:3.5.4.12]	0.013	COMO
K01507	inorganic pyrophosphatase [EC:3.6.1.1]	0.004	COMO
K01516	nucleoside-triphosphatase [EC:3.6.1.15]	0.865	COMO
K01532	#N/A	0.733	COMO
K01533	Cu2+-exporting ATPase [EC:3.6.3.4]	0.742	COMO
K01534	Cd2+/Zn2+-exporting ATPase [EC:3.6.3.3 3.6.3.5]	0.748	COMO
K01548	K+-transporting ATPase ATPase C chain [EC:3.6.3.12]	0.971	COMO
K01551	arsenite-transporting ATPase [EC:3.6.3.16]	0.459	COMO
K01556	kynureninase [EC:3.7.1.3]	0.196	COMO
K01560	2-haloacid dehalogenase [EC:3.8.1.2]	0.257	COMO
K01568	pyruvate decarboxylase [EC:4.1.1.1]	0.769	COMO
K01569	oxalate decarboxylase [EC:4.1.1.2]	0.683	COMO
K01572	oxaloacetate decarboxylase, beta subunit [EC:4.1.1.3]	0.144	COMO
K01580	glutamate decarboxylase [EC:4.1.1.15]	0.69	COMO
K01588	5-(carboxyamino)imidazole ribonucleotide mutase [EC:5.4.99.18]	0.767	COMO
K01593	aromatic-L-amino-acid decarboxylase [EC:4.1.1.28]	0.687	COMO
K01596	phosphoenolpyruvate carboxykinase (GTP) [EC:4.1.1.32]	0.035	COMO
K01605	#N/A	0.146	COMO
K01610	phosphoenolpyruvate carboxykinase (ATP) [EC:4.1.1.49]	0.97	COMO
K01624	fructose-bisphosphate aldolase, class II [EC:4.1.2.13]	0.852	COMO
K01625	2-dehydro-3-deoxyphosphogluconate aldolase / 4-hydroxy-2-oxoglutarate aldolase [EC:4.1.2.14 4.1.3.16]	0.068	COMO
K01628	L-fuculose-phosphate aldolase [EC:4.1.2.17]	0.797	COMO
K01629	rhamnulose-1-phosphate aldolase [EC:4.1.2.19]	0.795	COMO
K01630	2-dehydro-3-deoxyglucarate aldolase [EC:4.1.2.20]	0.848	COMO
K01631	2-dehydro-3-deoxyphosphogalactonate aldolase [EC:4.1.2.21]	0.082	COMO
K01634	sphinganine-1-phosphate aldolase [EC:4.1.2.27]	0.718	COMO
K01639	N-acetylneuraminate lyase [EC:4.1.3.3]	0.793	COMO
K01647	citrate synthase [EC:2.3.3.1]	0.236	COMO
K01650	#N/A	0.083	COMO
K01654	N-acetylneuraminate synthase [EC:2.5.1.56]	0.403	COMO
K01659	2-methylcitrate synthase [EC:2.3.3.5]	0.238	COMO
K01679	fumarate hydratase, class II [EC:4.2.1.2]	0.378	COMO
K01682	aconitate hydratase 2 [EC:4.2.1.3]	0.636	COMO
K01697	cystathionine beta-synthase [EC:4.2.1.22]	0.144	COMO
K01707	5-dehydro-4-deoxyglucarate dehydratase [EC:4.2.1.41]	0.793	COMO
K01714	dihydrodipicolinate synthase [EC:4.2.1.52]	0.782	COMO
K01720	2-methylcitrate dehydratase [EC:4.2.1.79]	0.832	COMO
K01733	threonine synthase [EC:4.2.3.1]	0.789	COMO
K01734	methylglyoxal synthase [EC:4.2.3.3]	0.333	COMO
K01735	3-dehydroquinate synthase [EC:4.2.3.4]	0.914	COMO
K01736	chorismate synthase [EC:4.2.3.5]	0.031	COMO
K01738	cysteine synthase A [EC:2.5.1.47]	0.537	COMO
K01750	ornithine cyclodeaminase [EC:4.3.1.12]	0.305	COMO
K01753	D-serine dehydratase [EC:4.3.1.18]	0.422	COMO
K01766	cysteine sulfinate desulfinase [EC:4.4.1.-]	0.635	COMO
K01770	2-C-methyl-D-erythritol 2,4-cyclodiphosphate synthase [EC:4.6.1.12]	0.248	COMO
K01775	alanine racemase [EC:5.1.1.1]	0.13	COMO
K01776	glutamate racemase [EC:5.1.1.3]	0.725	COMO
K01778	diaminopimelate epimerase [EC:5.1.1.7]	0.062	COMO
K01779	aspartate racemase [EC:5.1.1.13]	0.202	COMO
K01782	3-hydroxyacyl-CoA dehydrogenase / enoyl-CoA hydratase / 3-hydroxybutyryl-CoA epimerase [EC:1.1.1.35 4.2.1.17 5.1.2.3]	0.565	COMO
K01783	ribulose-phosphate 3-epimerase [EC:5.1.3.1]	0.868	COMO
K01785	aldose 1-epimerase [EC:5.1.3.3]	0.586	COMO
K01786	L-ribulose-5-phosphate 4-epimerase [EC:5.1.3.4]	0.793	COMO
K01795	mannuronan 5-epimerase [EC:5.1.3.37]	0.165	COMO
K01796	alpha-methylacyl-CoA racemase [EC:5.1.99.4]	0.937	COMO
K01803	triosephosphate isomerase (TIM) [EC:5.3.1.1]	0.909	COMO
K01808	ribose 5-phosphate isomerase B [EC:5.3.1.6]	0.095	COMO
K01813	L-rhamnose isomerase [EC:5.3.1.14]	0.493	COMO
K01825	3-hydroxyacyl-CoA dehydrogenase / enoyl-CoA hydratase / 3-hydroxybutyryl-CoA epimerase / enoyl-CoA isomerase [EC:1.1.1.35 4.2.1.17 5.1.2.3 5.3.3.8]	0.593	COMO
K01826	5-carboxymethyl-2-hydroxymuconate isomerase [EC:5.3.3.10]	0.864	COMO
K01839	phosphopentomutase [EC:5.4.2.7]	0.497	COMO
K01841	phosphoenolpyruvate phosphomutase [EC:5.4.2.9]	0.763	COMO
K01852	lanosterol synthase [EC:5.4.99.7]	0.033	COMO
K01867	tryptophanyl-tRNA synthetase [EC:6.1.1.2]	0.348	COMO
K01872	alanyl-tRNA synthetase [EC:6.1.1.7]	0.907	COMO
K01874	methionyl-tRNA synthetase [EC:6.1.1.10]	0.286	COMO
K01875	seryl-tRNA synthetase [EC:6.1.1.11]	0.644	COMO
K01880	glycyl-tRNA synthetase [EC:6.1.1.14]	0.242	COMO
K01883	cysteinyl-tRNA synthetase [EC:6.1.1.16]	0.986	COMO
K01885	glutamyl-tRNA synthetase [EC:6.1.1.17]	0.738	COMO
K01886	glutaminyl-tRNA synthetase [EC:6.1.1.18]	0.751	COMO
K01889	phenylalanyl-tRNA synthetase alpha chain [EC:6.1.1.20]	0.026	COMO
K01892	histidyl-tRNA synthetase [EC:6.1.1.21]	0.874	COMO
K01895	acetyl-CoA synthetase [EC:6.2.1.1]	0.387	COMO
K01897	long-chain acyl-CoA synthetase [EC:6.2.1.3]	0.907	COMO
K01907	acetoacetyl-CoA synthetase [EC:6.2.1.16]	0.374	COMO
K01908	propionyl-CoA synthetase [EC:6.2.1.17]	0.357	COMO
K01911	O-succinylbenzoic acid--CoA ligase [EC:6.2.1.26]	0.579	COMO
K01912	phenylacetate-CoA ligase [EC:6.2.1.30]	0.882	COMO
K01926	AT-rich DNA-binding protein	0.203	COMO
K01928	UDP-N-acetylmuramoylalanyl-D-glutamate--2,6-diaminopimelate ligase [EC:6.3.2.13]	0.542	COMO
K01929	UDP-N-acetylmuramoylalanyl-D-glutamyl-2,6-diaminopimelate--D-alanyl-D-alanine ligase [EC:6.3.2.10]	0.688	COMO
K01932	gamma-polyglutamate synthase [EC:6.3.2.-]	0.485	COMO
K01939	adenylosuccinate synthase [EC:6.3.4.4]	0.763	COMO
K01947	biotin-[acetyl-CoA-carboxylase] ligase / type III pantothenate kinase [EC:6.3.4.15 2.7.1.33]	0.119	COMO
K01953	asparagine synthase (glutamine-hydrolysing) [EC:6.3.5.4]	0.006	COMO
K01956	carbamoyl-phosphate synthase small subunit [EC:6.3.5.5]	0.898	COMO
K01974	RNA 3'-terminal phosphate cyclase [EC:6.5.1.4]	0.923	COMO
K01989	putative ABC transport system substrate-binding protein	0.064	COMO
K01990	ABC-2 type transport system ATP-binding protein	0.298	COMO
K01992	ABC-2 type transport system permease protein	0.813	COMO
K01995	branched-chain amino acid transport system ATP-binding protein	0.03	COMO
K01996	branched-chain amino acid transport system ATP-binding protein	0.023	COMO
K01997	branched-chain amino acid transport system permease protein	0.034	COMO
K01998	branched-chain amino acid transport system permease protein	0.018	COMO
K01999	branched-chain amino acid transport system substrate-binding protein	0.031	COMO
K02002	glycine betaine/proline transport system substrate-binding protein	0.77	COMO
K02006	cobalt/nickel transport system ATP-binding protein	0.17	COMO
K02008	cobalt/nickel transport system permease protein	0.08	COMO
K02018	molybdate transport system permease protein	0.881	COMO
K02021	putative ABC transport system ATP-binding protein	0.293	COMO
K02023	multiple sugar transport system ATP-binding protein	0.345	COMO
K02025	multiple sugar transport system permease protein	0.506	COMO
K02026	multiple sugar transport system permease protein	0.599	COMO
K02036	phosphate transport system ATP-binding protein [EC:3.6.3.27]	0.021	COMO
K02038	phosphate transport system permease protein	0.026	COMO
K02039	phosphate transport system protein	0.009	COMO
K02041	phosphonate transport system ATP-binding protein	0.23	COMO
K02042	phosphonate transport system permease protein	0.013	COMO
K02044	phosphonate transport system substrate-binding protein	0.292	COMO
K02046	sulfate transport system permease protein	0.886	COMO
K02047	sulfate transport system permease protein	0.892	COMO
K02048	sulfate transport system substrate-binding protein	0.979	COMO
K02053	putative spermidine/putrescine transport system permease protein	0.356	COMO
K02054	putative spermidine/putrescine transport system permease protein	0.476	COMO
K02059	putative sulfate transport system ATP-binding protein	0.349	COMO
K02060	#N/A	0.862	COMO
K02078	acyl carrier protein	0.342	COMO
K02086	DNA replication protein	0.078	COMO
K02109	F-type H+-transporting ATPase subunit b [EC:3.6.3.14]	0.573	COMO
K02110	F-type H+-transporting ATPase subunit c [EC:3.6.3.14]	0.437	COMO
K02118	V-type H+-transporting ATPase subunit B [EC:3.6.3.14]	0.845	COMO
K02120	V-type H+-transporting ATPase subunit D [EC:3.6.3.14]	0.556	COMO
K02124	V-type H+-transporting ATPase subunit K [EC:3.6.3.14]	0.442	COMO
K02128	F-type H+-transporting ATPase subunit c	0.431	COMO
K02147	V-type H+-transporting ATPase subunit B [EC:3.6.3.14]	0.854	COMO
K02149	V-type H+-transporting ATPase subunit D [EC:3.6.3.14]	0.569	COMO
K02155	V-type H+-transporting ATPase 16kDa proteolipid subunit [EC:3.6.3.14]	0.405	COMO
K02167	TetR/AcrR family transcriptional regulator, transcriptional repressor of bet genes	0.023	COMO
K02172	bla regulator protein blaR1	0.108	COMO
K02182	crotonobetaine/carnitine-CoA ligase [EC:6.2.1.-]	0.607	COMO
K02192	bacterioferritin-associated ferredoxin	0.815	COMO
K02193	heme exporter protein A [EC:3.6.3.41]	0.242	COMO
K02201	pantetheine-phosphate adenylyltransferase [EC:2.7.7.3]	0.103	COMO
K02209	minichromosome maintenance protein 5 (cell division control protein 46)	0.263	COMO
K02210	minichromosome maintenance protein 7 (cell division control protein 47)	0.276	COMO
K02212	minichromosome maintenance protein 4 (cell division control protein 54)	0.237	COMO
K02231	adenosylcobinamide kinase / adenosylcobinamide-phosphate guanylyltransferase [EC:2.7.1.156 2.7.7.62]	0.46	COMO
K02234	cobalamin biosynthesis protein CobW	0.261	COMO
K02242	competence protein ComFC	0.82	COMO
K02246	competence protein ComGD	0.697	COMO
K02257	protoheme IX farnesyltransferase [EC:2.5.1.-]	0.822	COMO
K02259	cytochrome c oxidase subunit XV assembly protein	0.576	COMO
K02279	pilus assembly protein CpaB	0.071	COMO
K02283	pilus assembly protein CpaF	0.439	COMO
K02291	phytoene synthase [EC:2.5.1.32]	0.907	COMO
K02301	protoheme IX farnesyltransferase [EC:2.5.1.-]	0.85	COMO
K02313	chromosomal replication initiator protein	0.83	COMO
K02315	DNA replication protein DnaC	0.457	COMO
K02334	DNA polymerase bacteriophage-type [EC:2.7.7.7]	0.105	COMO
K02335	DNA polymerase I [EC:2.7.7.7]	0.656	COMO
K02340	DNA polymerase III subunit delta [EC:2.7.7.7]	0.789	COMO
K02343	DNA polymerase III subunit gamma/tau [EC:2.7.7.7]	0.984	COMO
K02346	DNA polymerase IV [EC:2.7.7.7]	0.487	COMO
K02355	elongation factor G	0.696	COMO
K02356	elongation factor P	0.143	COMO
K02357	elongation factor Ts	0.071	COMO
K02358	elongation factor Tu	0.053	COMO
K02362	enterobactin synthetase component D [EC:2.7.8.-]	0.996	COMO
K02364	enterobactin synthetase component F [EC:2.7.7.-]	0.46	COMO
K02380	FdhE protein	0.892	COMO
K02393	flagellar L-ring protein precursor FlgH	0.795	COMO
K02394	flagellar P-ring protein precursor FlgI	0.972	COMO
K02397	flagellar hook-associated protein 3 FlgL	0.441	COMO
K02398	negative regulator of flagellin synthesis FlgM	0.271	COMO
K02401	flagellar biosynthetic protein FlhB	0.406	COMO
K02404	flagellar biosynthesis protein FlhF	0.121	COMO
K02406	flagellin	0.451	COMO
K02407	flagellar hook-associated protein 2	0.077	COMO
K02409	flagellar M-ring protein FliF	0.446	COMO
K02413	flagellar FliJ protein	0.229	COMO
K02414	flagellar hook-length control protein FliK	0.203	COMO
K02415	flagellar FliL protein	0.966	COMO
K02416	flagellar motor switch protein FliM	0.316	COMO
K02417	flagellar motor switch protein FliN/FliY	0.987	COMO
K02422	flagellar protein FliS	0.199	COMO
K02428	nucleoside-triphosphate pyrophosphatase [EC:3.6.1.19]	0.873	COMO
K02437	glycine cleavage system H protein	0.911	COMO
K02441	GlpG protein	0.782	COMO
K02442	membrane protein GlpM	0.939	COMO
K02453	general secretion pathway protein D	0.541	COMO
K02456	general secretion pathway protein G	0.701	COMO
K02457	general secretion pathway protein H	0.68	COMO
K02458	general secretion pathway protein I	0.683	COMO
K02459	general secretion pathway protein J	0.66	COMO
K02461	general secretion pathway protein L	0.217	COMO
K02462	general secretion pathway protein M	0.456	COMO
K02476	two-component system, CitB family, sensor kinase [EC:2.7.13.3]	0.676	COMO
K02492	glutamyl-tRNA reductase [EC:1.2.1.70]	0.816	COMO
K02493	methyltransferase [EC:2.1.1.-]	0.304	COMO
K02495	oxygen-independent coproporphyrinogen III oxidase [EC:1.3.99.22]	0.353	COMO
K02496	uroporphyrin-III C-methyltransferase [EC:2.1.1.107]	0.164	COMO
K02499	tetrapyrrole methylase family protein / MazG family protein	0.537	COMO
K02503	Hit-like protein involved in cell-cycle regulation	0.555	COMO
K02507	protein transport protein HofQ	0.51	COMO
K02509	2-oxo-hept-3-ene-1,7-dioate hydratase [EC:4.2.1.-]	0.881	COMO
K02510	2,4-dihydroxyhept-2-ene-1,7-dioic acid aldolase [EC:4.1.2.-]	0.879	COMO
K02518	translation initiation factor IF-1	0.592	COMO
K02519	translation initiation factor IF-2	0.958	COMO
K02540	minichromosome maintenance protein 2	0.278	COMO
K02541	minichromosome maintenance protein 3	0.271	COMO
K02542	minichromosome maintenance protein 6	0.273	COMO
K02547	methicillin resistance protein	0.121	COMO
K02554	2-keto-4-pentenoate hydratase [EC:4.2.1.80]	0.882	COMO
K02562	mannitol operon repressor	0.867	COMO
K02563	UDP-N-acetylglucosamine--N-acetylmuramyl-(pentapeptide) pyrophosphoryl-undecaprenol N-acetylglucosamine transferase [EC:2.4.1.227]	0.751	COMO
K02572	ferredoxin-type protein NapF	0.184	COMO
K02573	ferredoxin-type protein NapG	0.195	COMO
K02574	ferredoxin-type protein NapH	0.757	COMO
K02584	Nif-specific regulatory protein	0.695	COMO
K02585	nitrogen fixation protein NifB	0.311	COMO
K02589	nitrogen regulatory protein PII 1	0.188	COMO
K02590	nitrogen regulatory protein PII 2	0.197	COMO
K02600	N utilization substance protein A	0.396	COMO
K02615	acetyl-CoA acetyltransferase [EC:2.3.1.-]	0.089	COMO
K02617	phenylacetic acid degradation protein	0.205	COMO
K02626	arginine decarboxylase [EC:4.1.1.19]	0.946	COMO
K02639	ferredoxin	0.428	COMO
K02650	type IV pilus assembly protein PilA	0.697	COMO
K02655	type IV pilus assembly protein PilE	0.688	COMO
K02659	twitching motility protein PilI	0.401	COMO
K02660	twitching motility protein PilJ	0.088	COMO
K02661	type IV pilus assembly protein PilK	0.64	COMO
K02662	type IV pilus assembly protein PilM	0.869	COMO
K02666	type IV pilus assembly protein PilQ	0.54	COMO
K02671	type IV pilus assembly protein PilV	0.691	COMO
K02679	prepilin peptidase dependent protein A	0.704	COMO
K02682	prepilin peptidase dependent protein D	0.709	COMO
K02687	ribosomal protein L11 methyltransferase [EC:2.1.1.-]	0.411	COMO
K02688	transcriptional regulator, propionate catabolism operon regulatory protein	0.93	COMO
K02691	photosystem I subunit VII	0.177	COMO
K02823	dihydroorotate dehydrogenase electron transfer subunit	0.063	COMO
K02825	pyrimidine operon attenuation protein / uracil phosphoribosyltransferase [EC:2.4.2.9]	0.99	COMO
K02836	peptide chain release factor 2	0.038	COMO
K02837	peptide chain release factor 3	0.694	COMO
K02838	ribosome recycling factor	0.445	COMO
K02839	peptide chain release factor	0.03	COMO
K02846	N-methyl-L-tryptophan oxidase [EC:1.5.3.-]	0.488	COMO
K02851	undecaprenyl-phosphate alpha-N-acetylglucosaminyltransferase [EC:2.7.8.-]	0.958	COMO
K02860	16S rRNA processing protein RimM	0.258	COMO
K02863	large subunit ribosomal protein L1	0.215	COMO
K02864	large subunit ribosomal protein L10	0.58	COMO
K02865	large subunit ribosomal protein L10Ae	0.223	COMO
K02866	large subunit ribosomal protein L10e	0.311	COMO
K02867	large subunit ribosomal protein L11	0.056	COMO
K02868	large subunit ribosomal protein L11e	0.536	COMO
K02870	large subunit ribosomal protein L12e	0.053	COMO
K02871	large subunit ribosomal protein L13	0.024	COMO
K02872	large subunit ribosomal protein L13Ae	0.032	COMO
K02874	large subunit ribosomal protein L14	0.104	COMO
K02876	large subunit ribosomal protein L15	0.494	COMO
K02878	large subunit ribosomal protein L16	0.277	COMO
K02879	large subunit ribosomal protein L17	0.056	COMO
K02884	large subunit ribosomal protein L19	0.658	COMO
K02886	large subunit ribosomal protein L2	0.101	COMO
K02887	large subunit ribosomal protein L20	0.139	COMO
K02888	large subunit ribosomal protein L21	0.115	COMO
K02890	large subunit ribosomal protein L22	0.156	COMO
K02892	large subunit ribosomal protein L23	0.52	COMO
K02893	large subunit ribosomal protein L23Ae	0.51	COMO
K02894	large subunit ribosomal protein L23e	0.075	COMO
K02895	large subunit ribosomal protein L24	0.309	COMO
K02898	large subunit ribosomal protein L26e	0.27	COMO
K02899	large subunit ribosomal protein L27	0.109	COMO
K02900	large subunit ribosomal protein L27Ae	0.467	COMO
K02904	large subunit ribosomal protein L29	0.893	COMO
K02906	large subunit ribosomal protein L3	0.212	COMO
K02907	large subunit ribosomal protein L30	0.457	COMO
K02909	large subunit ribosomal protein L31	0.124	COMO
K02916	large subunit ribosomal protein L35	0.493	COMO
K02918	large subunit ribosomal protein L35e	0.876	COMO
K02925	large subunit ribosomal protein L3e	0.196	COMO
K02926	large subunit ribosomal protein L4	0.004	COMO
K02930	large subunit ribosomal protein L4e	0	COMO
K02931	large subunit ribosomal protein L5	0.487	COMO
K02933	large subunit ribosomal protein L6	0.312	COMO
K02935	large subunit ribosomal protein L7/L12	0.226	COMO
K02936	large subunit ribosomal protein L7Ae	0.238	COMO
K02937	large subunit ribosomal protein L7e	0.452	COMO
K02938	large subunit ribosomal protein L8e	0.112	COMO
K02939	large subunit ribosomal protein L9	0.409	COMO
K02940	large subunit ribosomal protein L9e	0.347	COMO
K02941	large subunit ribosomal protein LP0	0.59	COMO
K02945	small subunit ribosomal protein S1	0.414	COMO
K02946	small subunit ribosomal protein S10	0.484	COMO
K02948	small subunit ribosomal protein S11	0.587	COMO
K02949	small subunit ribosomal protein S11e	0.374	COMO
K02950	small subunit ribosomal protein S12	0.094	COMO
K02951	small subunit ribosomal protein S12e	0.26	COMO
K02952	small subunit ribosomal protein S13	0.796	COMO
K02953	small subunit ribosomal protein S13e	0.046	COMO
K02955	small subunit ribosomal protein S14e	0.592	COMO
K02956	small subunit ribosomal protein S15	0.053	COMO
K02957	small subunit ribosomal protein S15Ae	0.214	COMO
K02958	small subunit ribosomal protein S15e	0.119	COMO
K02959	small subunit ribosomal protein S16	0.48	COMO
K02960	small subunit ribosomal protein S16e	0.156	COMO
K02961	small subunit ribosomal protein S17	0.32	COMO
K02963	small subunit ribosomal protein S18	0.379	COMO
K02964	small subunit ribosomal protein S18e	0.8	COMO
K02965	small subunit ribosomal protein S19	0.135	COMO
K02967	small subunit ribosomal protein S2	0.14	COMO
K02969	small subunit ribosomal protein S20e	0.477	COMO
K02973	small subunit ribosomal protein S23e	0.093	COMO
K02981	small subunit ribosomal protein S2e	0.553	COMO
K02982	small subunit ribosomal protein S3	0.135	COMO
K02985	small subunit ribosomal protein S3e	0.162	COMO
K02986	small subunit ribosomal protein S4	0.558	COMO
K02988	small subunit ribosomal protein S5	0.616	COMO
K02989	small subunit ribosomal protein S5e	0.445	COMO
K02990	small subunit ribosomal protein S6	0.281	COMO
K02992	small subunit ribosomal protein S7	0.438	COMO
K02994	small subunit ribosomal protein S8	0.194	COMO
K02996	small subunit ribosomal protein S9	0.134	COMO
K02997	small subunit ribosomal protein S9e	0.559	COMO
K02998	small subunit ribosomal protein SAe	0.101	COMO
K03000	DNA-directed RNA polymerase I subunit RPA12	0.601	COMO
K03002	DNA-directed RNA polymerase I subunit RPA2 [EC:2.7.7.6]	0.905	COMO
K03006	DNA-directed RNA polymerase II subunit RPB1 [EC:2.7.7.6]	0.906	COMO
K03010	DNA-directed RNA polymerase II subunit RPB2 [EC:2.7.7.6]	0.905	COMO
K03011	DNA-directed RNA polymerase II subunit RPB3	0.942	COMO
K03014	DNA-directed RNA polymerases I, II, and III subunit RPABC2	0.542	COMO
K03017	DNA-directed RNA polymerase II subunit RPB9	0.581	COMO
K03018	DNA-directed RNA polymerase III subunit RPC1 [EC:2.7.7.6]	0.892	COMO
K03019	DNA-directed RNA polymerase III subunit RPC10	0.597	COMO
K03021	DNA-directed RNA polymerase III subunit RPC2 [EC:2.7.7.6]	0.906	COMO
K03024	DNA-directed RNA polymerase III subunit RPC7	0.885	COMO
K03027	DNA-directed RNA polymerases I and III subunit RPAC1	0.928	COMO
K03040	DNA-directed RNA polymerase subunit alpha [EC:2.7.7.6]	0.945	COMO
K03041	DNA-directed RNA polymerase subunit A' [EC:2.7.7.6]	0.891	COMO
K03042	DNA-directed RNA polymerase subunit A" [EC:2.7.7.6]	0.906	COMO
K03043	DNA-directed RNA polymerase subunit beta [EC:2.7.7.6]	0.899	COMO
K03044	DNA-directed RNA polymerase subunit B' [EC:2.7.7.6]	0.9	COMO
K03045	DNA-directed RNA polymerase subunit B" [EC:2.7.7.6]	0.886	COMO
K03046	DNA-directed RNA polymerase subunit beta' [EC:2.7.7.6]	0.896	COMO
K03047	DNA-directed RNA polymerase subunit D [EC:2.7.7.6]	0.934	COMO
K03055	DNA-directed RNA polymerase subunit K [EC:2.7.7.6]	0.55	COMO
K03057	transcription elongation factor	0.578	COMO
K03060	DNA-directed RNA polymerase subunit omega [EC:2.7.7.6]	0.534	COMO
K03073	preprotein translocase subunit SecE	0.69	COMO
K03076	preprotein translocase subunit SecY	0.888	COMO
K03077	L-ribulose-5-phosphate 4-epimerase [EC:5.1.3.4]	0.78	COMO
K03079	L-ribulose-5-phosphate 3-epimerase [EC:5.1.3.22]	0.913	COMO
K03080	L-ribulose-5-phosphate 4-epimerase [EC:5.1.3.4]	0.798	COMO
K03082	hexulose-6-phosphate isomerase [EC:5.-.-.-]	0.907	COMO
K03086	RNA polymerase primary sigma factor	0.933	COMO
K03087	RNA polymerase nonessential primary-like sigma factor	0.914	COMO
K03088	RNA polymerase sigma-70 factor, ECF subfamily	0.646	COMO
K03089	RNA polymerase sigma-32 factor	0.935	COMO
K03098	outer membrane lipoprotein Blc	0.927	COMO
K03100	signal peptidase I [EC:3.4.21.89]	0.852	COMO
K03106	signal recognition particle subunit SRP54	0.293	COMO
K03110	fused signal recognition particle receptor	0.151	COMO
K03116	sec-independent protein translocase protein TatA	0.358	COMO
K03117	sec-independent protein translocase protein TatB	0.327	COMO
K03119	taurine dioxygenase [EC:1.14.11.17]	0.64	COMO
K03145	transcription elongation factor S-II	0.586	COMO
K03146	thiamine biosynthetic enzyme	0.319	COMO
K03147	thiamine biosynthesis protein ThiC	0.285	COMO
K03151	thiamine biosynthesis protein ThiI	0.295	COMO
K03152	4-methyl-5(b-hydroxyethyl)-thiazole monophosphate biosynthesis	0.931	COMO
K03153	glycine oxidase [EC:1.4.3.19]	0.484	COMO
K03177	tRNA pseudouridine synthase B [EC:5.4.99.12]	0.081	COMO
K03179	4-hydroxybenzoate octaprenyltransferase [EC:2.5.1.-]	0.753	COMO
K03180	#N/A	0.068	COMO
K03183	ubiquinone/menaquinone biosynthesis methyltransferase [EC:2.1.1.163 2.1.1.-]	0.012	COMO
K03196	type IV secretion system protein VirB11	0.439	COMO
K03197	type IV secretion system protein VirB2	0.553	COMO
K03199	type IV secretion system protein VirB4	0.341	COMO
K03205	type IV secretion system protein VirD4	0.203	COMO
K03210	preprotein translocase subunit YajC	0.561	COMO
K03216	RNA methyltransferase, TrmH family, group 2 [EC:2.1.1.-]	0.119	COMO
K03217	preprotein translocase subunit YidC	0.576	COMO
K03222	type III secretion protein SctJ	0.452	COMO
K03225	type III secretion protein SctQ	0.981	COMO
K03229	type III secretion protein SctU	0.406	COMO
K03236	translation initiation factor 1A	0.621	COMO
K03239	translation initiation factor eIF-2B subunit alpha	0.242	COMO
K03242	translation initiation factor 2 subunit 3	0.041	COMO
K03243	translation initiation factor 5B	0.959	COMO
K03263	translation initiation factor 5A	0.141	COMO
K03282	large conductance mechanosensitive channel	0.106	COMO
K03297	small multidrug resistance protein, SMR family	0.524	COMO
K03338	5-dehydro-2-deoxygluconokinase [EC:2.7.1.92]	0.752	COMO
K03339	6-phospho-5-dehydro-2-deoxy-D-gluconate aldolase [EC:4.1.2.29]	0.83	COMO
K03341	O-phospho-L-seryl-tRNASec:L-selenocysteinyl-tRNA synthase [EC:2.9.1.2]	0.714	COMO
K03361	F-box and WD-40 domain protein CDC4	0.984	COMO
K03363	cell division cycle 20, cofactor of APC complex	0.991	COMO
K03367	D-alanine--poly(phosphoribitol) ligase subunit 1 [EC:6.1.1.13]	0.498	COMO
K03399	precorrin-6Y C5,15-methyltransferase [EC:2.1.1.132]	0.824	COMO
K03402	transcriptional regulator of arginine metabolism	0.517	COMO
K03406	methyl-accepting chemotaxis protein	0.087	COMO
K03407	two-component system, chemotaxis family, sensor kinase CheA [EC:2.7.13.3]	0.411	COMO
K03408	purine-binding chemotaxis protein CheW	0.408	COMO
K03411	chemotaxis protein CheD [EC:3.5.1.44]	0.631	COMO
K03414	chemotaxis protein CheZ	0.523	COMO
K03417	methylisocitrate lyase [EC:4.1.3.30]	0.759	COMO
K03425	sec-independent protein translocase protein TatE	0.353	COMO
K03429	1,2-diacylglycerol 3-glucosyltransferase [EC:2.4.1.157]	0.747	COMO
K03442	small conductance mechanosensitive channel	0.843	COMO
K03465	thymidylate synthase (FAD) [EC:2.1.1.148]	0.165	COMO
K03467	#N/A	0.58	COMO
K03470	ribonuclease HII [EC:3.1.26.4]	0.179	COMO
K03472	D-erythrose 4-phosphate dehydrogenase [EC:1.2.1.72]	0.045	COMO
K03473	erythronate-4-phosphate dehydrogenase [EC:1.1.1.290]	0.029	COMO
K03496	chromosome partitioning protein	0.945	COMO
K03497	chromosome partitioning protein, ParB family	0.316	COMO
K03498	trk system potassium uptake protein TrkH	0.483	COMO
K03502	DNA polymerase V	0.502	COMO
K03503	DNA polymerase V [EC:3.4.21.-]	0.053	COMO
K03509	DNA polymerase eta [EC:2.7.7.7]	0.481	COMO
K03515	DNA repair protein REV1 [EC:2.7.7.-]	0.497	COMO
K03522	electron transfer flavoprotein alpha subunit	0.832	COMO
K03524	BirA family transcriptional regulator, biotin operon repressor / biotin-[acetyl-CoA-carboxylase] ligase [EC:6.3.4.15]	0.148	COMO
K03525	type III pantothenate kinase [EC:2.7.1.33]	0.166	COMO
K03531	cell division protein FtsZ	0.277	COMO
K03545	trigger factor	0.539	COMO
K03548	putative permease	0.066	COMO
K03550	holliday junction DNA helicase RuvA	0.007	COMO
K03551	holliday junction DNA helicase RuvB	0.822	COMO
K03553	recombination protein RecA	0.453	COMO
K03555	DNA mismatch repair protein MutS	0.297	COMO
K03556	LuxR family transcriptional regulator, maltose regulon positive regulatory protein	0.167	COMO
K03565	regulatory protein	0.236	COMO
K03569	rod shape-determining protein MreB and related proteins	0.076	COMO
K03570	rod shape-determining protein MreC	0.665	COMO
K03574	7,8-dihydro-8-oxoguanine triphosphatase [EC:3.6.1.-]	0.533	COMO
K03577	TetR/AcrR family transcriptional regulator, acrAB operon repressor	0.016	COMO
K03580	ATP-dependent helicase HepA [EC:3.6.4.-]	0.599	COMO
K03588	cell division protein FtsW	0.608	COMO
K03589	cell division protein FtsQ	0.024	COMO
K03590	cell division protein FtsA	0.874	COMO
K03594	bacterioferritin	0.174	COMO
K03601	exodeoxyribonuclease VII large subunit [EC:3.1.11.6]	0.385	COMO
K03602	exodeoxyribonuclease VII small subunit [EC:3.1.11.6]	0.074	COMO
K03605	hydrogenase 1 maturation protease [EC:3.4.24.-]	0.124	COMO
K03609	septum site-determining protein MinD	0.37	COMO
K03621	glycerol-3-phosphate acyltransferase PlsX [EC:2.3.1.15]	0.131	COMO
K03623	ribonuclease inhibitor	0.045	COMO
K03624	transcription elongation factor GreA	0.102	COMO
K03625	N utilization substance protein B	0.381	COMO
K03627	putative transcription factor	0.314	COMO
K03629	DNA replication and repair protein RecF	0.969	COMO
K03630	DNA repair protein RadC	0.531	COMO
K03636	molybdopterin synthase sulfur carrier subunit	0.436	COMO
K03651	Icc protein	0.329	COMO
K03661	V-type H+-transporting ATPase 21kDa proteolipid subunit	0.432	COMO
K03664	SsrA-binding protein	0.663	COMO
K03665	GTP-binding protein HflX	0.796	COMO
K03666	host factor-I protein	0.251	COMO
K03667	ATP-dependent HslUV protease ATP-binding subunit HslU	0.999	COMO
K03680	translation initiation factor eIF-2B subunit delta	0.913	COMO
K03686	molecular chaperone DnaJ	0.537	COMO
K03687	molecular chaperone GrpE	0.016	COMO
K03699	putative hemolysin	0.729	COMO
K03705	heat-inducible transcriptional repressor	0.051	COMO
K03708	transcriptional regulator CtsR	0.731	COMO
K03709	DtxR family transcriptional regulator, Mn-dependent transcriptional regulator	0.006	COMO
K03712	MarR family transcriptional regulator	0.412	COMO
K03722	ATP-dependent DNA helicase DinG [EC:3.6.4.12]	0.939	COMO
K03723	transcription-repair coupling factor (superfamily II helicase) [EC:3.6.4.-]	0.667	COMO
K03726	helicase [EC:3.6.4.-]	0.895	COMO
K03733	integrase/recombinase XerC	0.62	COMO
K03737	putative pyruvate-flavodoxin oxidoreductase [EC:1.2.7.-]	0.348	COMO
K03738	aldehyde:ferredoxin oxidoreductase [EC:1.2.7.5]	0.187	COMO
K03739	membrane protein involved in D-alanine export	0.083	COMO
K03741	arsenate reductase [EC:1.20.4.1]	0.592	COMO
K03747	Smg protein	0.748	COMO
K03748	SanA protein	0.989	COMO
K03754	translation initiation factor eIF-2B subunit beta	0.922	COMO
K03764	transcriptional repressor of met regulon (beta-ribbon, MetJ family)	0.815	COMO
K03776	aerotaxis receptor	0.066	COMO
K03777	D-lactate dehydrogenase [EC:1.1.1.28]	0.676	COMO
K03778	D-lactate dehydrogenase [EC:1.1.1.28]	0.483	COMO
K03783	purine-nucleoside phosphorylase [EC:2.4.2.1]	0.753	COMO
K03784	purine-nucleoside phosphorylase [EC:2.4.2.1]	0.779	COMO
K03786	3-dehydroquinate dehydratase II [EC:4.2.1.10]	0.187	COMO
K03789	ribosomal-protein-alanine N-acetyltransferase [EC:2.3.1.128]	0.248	COMO
K03790	ribosomal-protein-alanine N-acetyltransferase [EC:2.3.1.128]	0.058	COMO
K03798	cell division protease FtsH [EC:3.4.24.-]	0.426	COMO
K03800	lipoate-protein ligase A [EC:2.7.7.63]	0.698	COMO
K03803	sigma-E factor negative regulatory protein RseC	0.8	COMO
K03809	Trp repressor binding protein	0.818	COMO
K03810	virulence factor	0.332	COMO
K03815	xanthosine phosphorylase [EC:2.4.2.-]	0.733	COMO
K03816	xanthine phosphoribosyltransferase [EC:2.4.2.22]	0.968	COMO
K03817	ribosomal-protein-serine acetyltransferase [EC:2.3.1.-]	0.059	COMO
K03822	putative long chain acyl-CoA synthase [EC:6.2.1.-]	0.606	COMO
K03823	phosphinothricin acetyltransferase [EC:2.3.1.183]	0.334	COMO
K03825	putative acetyltransferase [EC:2.3.1.-]	0.947	COMO
K03826	putative acetyltransferase [EC:2.3.1.-]	0.935	COMO
K03827	putative acetyltransferase [EC:2.3.1.-]	0.941	COMO
K03828	putative acetyltransferase [EC:2.3.1.-]	0.937	COMO
K03829	putative acetyltransferase [EC:2.3.1.-]	0.924	COMO
K03830	putative acetyltransferase [EC:2.3.1.-]	0.933	COMO
K03856	3-deoxy-7-phosphoheptulonate synthase [EC:2.5.1.54]	0.194	COMO
K03862	vanillate monooxygenase [EC:1.14.13.82]	0.81	COMO
K03919	alkylated DNA repair protein [EC:1.14.11.-]	0.893	COMO
K03925	MraZ protein	0.003	COMO
K03928	carboxylesterase [EC:3.1.1.1]	0.87	COMO
K03933	chitin-binding protein	0.029	COMO
K03974	psp operon transcriptional activator	0.923	COMO
K03976	putative transcription regulator	0.003	COMO
K03977	GTP-binding protein	0.362	COMO
K03978	GTP-binding protein	0.037	COMO
K03979	GTP-binding protein	0.72	COMO
K04020	phosphotransacetylase	0.342	COMO
K04032	ethanolamine utilization cobalamin adenosyltransferase [EC:2.5.1.17]	0.56	COMO
K04040	chlorophyll/bacteriochlorophyll a synthase [EC:2.5.1.62 2.5.1.133]	0.731	COMO
K04043	molecular chaperone DnaK	0.597	COMO
K04044	molecular chaperone HscA	0.641	COMO
K04045	molecular chaperone HscC	0.624	COMO
K04046	hypothetical chaperone protein	0.611	COMO
K04068	anaerobic ribonucleoside-triphosphate reductase activating protein [EC:1.97.1.4]	0.592	COMO
K04074	cell division initiation protein	0.057	COMO
K04075	tRNA(Ile)-lysidine synthase [EC:6.3.4.-]	0.65	COMO
K04077	chaperonin GroEL	0.834	COMO
K04078	chaperonin GroES	0.205	COMO
K04087	membrane protease subunit HflC [EC:3.4.-.-]	0.062	COMO
K04088	membrane protease subunit HflK [EC:3.4.-.-]	0.069	COMO
K04090	indolepyruvate ferredoxin oxidoreductase [EC:1.2.7.8]	0.287	COMO
K04094	glucose inhibited division protein Gid	0.507	COMO
K04103	indolepyruvate decarboxylase [EC:4.1.1.74]	0.76	COMO
K04110	benzoate-CoA ligase [EC:6.2.1.25]	0.379	COMO
K04393	cell division control protein 42	0.104	COMO
K04479	DNA polymerase IV (archaeal DinB-like DNA polymerase) [EC:2.7.7.7]	0.492	COMO
K04482	DNA repair protein RAD51	0.477	COMO
K04483	DNA repair protein RadA	0.43	COMO
K04484	DNA repair protein RadB	0.496	COMO
K04485	DNA repair protein RadA/Sms	0.036	COMO
K04487	cysteine desulfurase [EC:2.8.1.7]	0.252	COMO
K04488	nitrogen fixation protein NifU and related proteins	0.029	COMO
K04513	Ras homolog gene family, member A	0.115	COMO
K04517	prephenate dehydrogenase [EC:1.3.1.12]	0.795	COMO
K04536	guanine nucleotide binding protein (G protein), beta 1	0.991	COMO
K04562	flagellar biosynthesis protein FlhG	0.266	COMO
K04651	hydrogenase nickel incorporation protein HypA	0.705	COMO
K04691	serine protease DegS [EC:3.4.21.-]	0.006	COMO
K04749	anti-sigma B factor antagonist	0.008	COMO
K04751	nitrogen regulatory protein P-II 1	0.194	COMO
K04752	nitrogen regulatory protein P-II 2	0.195	COMO
K04755	ferredoxin, 2Fe-2S	0.438	COMO
K04757	anti-sigma B factor [EC:2.7.11.1]	0.053	COMO
K04758	ferrous iron transport protein A	0.033	COMO
K04759	ferrous iron transport protein B	0.352	COMO
K04760	transcription elongation factor GreB	0.108	COMO
K04762	ribosome-associated heat shock protein Hsp15	0.744	COMO
K04763	integrase/recombinase XerD	0.597	COMO
K04769	AbrB family transcriptional regulator, stage V sporulation protein T	0.004	COMO
K04771	serine protease Do [EC:3.4.21.107]	0.011	COMO
K04772	serine protease DegQ [EC:3.4.21.-]	0.015	COMO
K04778	vibriobactin synthetase	0.468	COMO
K04780	nonribosomal peptide synthetase DhbF	0.483	COMO
K04785	yersiniabactin synthetase, thiazolinyl reductase component	0.575	COMO
K04788	mycobactin phenyloxazoline synthetase	0.465	COMO
K04789	mycobactin peptide synthetase MbtE	0.468	COMO
K04792	mycobactin peptide synthetase MbtF	0.474	COMO
K05337	ferredoxin	0.384	COMO
K05362	UDP-N-acetylmuramoyl-L-alanyl-D-glutamate-L-lysine ligase [EC:6.3.2.7]	0.534	COMO
K05368	aquacobalamin reductase / NAD(P)H-flavin reductase [EC:1.16.1.3 1.5.1.29]	0.075	COMO
K05374	yersiniabactin synthetase, thioesterase component	0.757	COMO
K05501	TetR/AcrR family transcriptional regulator	0.018	COMO
K05516	curved DNA-binding protein	0.528	COMO
K05518	phosphoserine phosphatase RsbX [EC:3.1.3.3]	0.115	COMO
K05519	transcriptional activator of comK gene	0.031	COMO
K05520	protease I [EC:3.2.-.-]	0.954	COMO
K05523	molecular chaperone HchA (Hsp31)	0.929	COMO
K05524	ferredoxin	0.249	COMO
K05550	benzoate 1,2-dioxygenase beta subunit [EC:1.14.12.10]	0.647	COMO
K05560	multicomponent K+:H+ antiporter subunit C	0.308	COMO
K05563	multicomponent K+:H+ antiporter subunit F	0.523	COMO
K05564	multicomponent K+:H+ antiporter subunit G	0.732	COMO
K05567	multicomponent Na+:H+ antiporter subunit C	0.307	COMO
K05570	multicomponent Na+:H+ antiporter subunit F	0.519	COMO
K05571	multicomponent Na+:H+ antiporter subunit G	0.719	COMO
K05580	NADH dehydrogenase I subunit I [EC:1.6.5.3]	0.414	COMO
K05581	NADH dehydrogenase I subunit J [EC:1.6.5.3]	0.196	COMO
K05586	diaphorase subunit of the bidirectional hydrogenase [EC:1.6.5.3]	0.413	COMO
K05600	anthranilate 1,2-dioxygenase (deaminating, decarboxylating) small subunit [EC:1.14.12.1]	0.639	COMO
K05608	#N/A	0.846	COMO
K05709	small terminal subunit of phenylpropionate dioxygenase [EC:1.14.12.19]	0.644	COMO
K05710	ferredoxin subunit of phenylpropionate dioxygenase	0.82	COMO
K05770	benzodiazapine receptor	0.4	COMO
K05772	putative tungstate transport system substrate-binding protein	0.433	COMO
K05773	putative tungstate transport system permease protein	0.038	COMO
K05774	ribose 1,5-bisphosphokinase [EC:2.7.4.23]	0.893	COMO
K05778	putative thiamine transport system permease protein	0.558	COMO
K05779	putative thiamine transport system ATP-binding protein	0.87	COMO
K05780	putative phosphonate transport system ATP-binding protein	0.242	COMO
K05781	putative phosphonate transport system ATP-binding protein	0.342	COMO
K05782	benzoate membrane transport protein	0.918	COMO
K05789	chain length determinant protein (polysaccharide antigen chain regulator)	0.991	COMO
K05790	lipopolysaccharide biosynthesis protein WzzE	0.989	COMO
K05791	tellurium resistance protein TerZ	0.858	COMO
K05792	tellurite resistance protein TerA	0.855	COMO
K05795	tellurium resistance protein TerD	0.871	COMO
K05808	putative sigma-54 modulation protein	0.464	COMO
K05809	ribosome-associated inhibitor A	0.479	COMO
K05812	conserved hypothetical protein	0.967	COMO
K05814	sn-glycerol 3-phosphate transport system permease protein	0.591	COMO
K05815	sn-glycerol 3-phosphate transport system permease protein	0.597	COMO
K05816	sn-glycerol 3-phosphate transport system ATP-binding protein [EC:3.6.3.20]	0.367	COMO
K05832	putative ABC transport system permease protein	0.045	COMO
K05833	putative ABC transport system ATP-binding protein	0.173	COMO
K05837	rod shape determining protein RodA	0.599	COMO
K05838	putative thioredoxin	0.672	COMO
K05874	methyl-accepting chemotaxis protein I, serine sensor receptor	0.075	COMO
K05875	methyl-accepting chemotaxis protein II, aspartate sensor receptor	0.079	COMO
K05876	methyl-accepting chemotaxis protein III, ribose and galactose sensor receptor	0.075	COMO
K05877	methyl-accepting chemotaxis protein IV, peptide sensor receptor	0.081	COMO
K05896	segregation and condensation protein A	0.021	COMO
K05939	acyl-[acyl-carrier-protein]-phospholipid O-acyltransferase / long-chain-fatty-acid--[acyl-carrier-protein] ligase [EC:2.3.1.40 6.2.1.20]	0.397	COMO
K05985	ribonuclease M5 [EC:3.1.26.8]	0.377	COMO
K05995	dipeptidase E [EC:3.4.13.21]	0.038	COMO
K06019	pyrophosphatase PpaX [EC:3.6.1.1]	0.403	COMO
K06023	HPr kinase/phosphorylase [EC:2.7.11.- 2.7.4.-]	0.465	COMO
K06024	segregation and condensation protein B	0.002	COMO
K06034	sulfopyruvate decarboxylase subunit alpha [EC:4.1.1.79]	0.201	COMO
K06045	squalene-hopene cyclase [EC:5.4.99.17]	0.028	COMO
K06073	vitamin B12 transport system permease protein	0.882	COMO
K06074	vitamin B12 transport system ATP-binding protein [EC:3.6.3.33]	0.698	COMO
K06075	MarR family transcriptional regulator, transcriptional regulator for hemolysin	0.382	COMO
K06125	4-hydroxybenzoate hexaprenyltransferase [EC:2.5.1.-]	0.746	COMO
K06127	2-methoxy-6-polyprenyl-1,4-benzoquinol methylase [EC:2.1.1.201]	0.016	COMO
K06133	4'-phosphopantetheinyl transferase [EC:2.7.8.-]	0.346	COMO
K06139	pyrroloquinoline quinone biosynthesis protein E	0.311	COMO
K06140	regulator of nucleoside diphosphate kinase	0.11	COMO
K06147	ATP-binding cassette, subfamily B, bacterial	0.279	COMO
K06148	ATP-binding cassette, subfamily C, bacterial	0.296	COMO
K06153	undecaprenyl-diphosphatase [EC:3.6.1.27]	0.048	COMO
K06162	PhnM protein	0.743	COMO
K06163	PhnJ protein	0.922	COMO
K06165	PhnH protein	0.595	COMO
K06166	PhnG protein	0.332	COMO
K06168	bifunctional enzyme involved in thiolation and methylation of tRNA	0.571	COMO
K06178	ribosomal large subunit pseudouridine synthase B [EC:5.4.99.12]	0.656	COMO
K06181	ribosomal large subunit pseudouridine synthase E [EC:5.4.99.12]	0.639	COMO
K06182	ribosomal large subunit pseudouridine synthase F [EC:5.4.99.12]	0.634	COMO
K06183	ribosomal small subunit pseudouridine synthase A [EC:5.4.99.12]	0.677	COMO
K06187	recombination protein RecR	0.218	COMO
K06194	lipoprotein NlpD	0.091	COMO
K06200	carbon starvation protein	0.424	COMO
K06206	sugar fermentation stimulation protein A	0.325	COMO
K06209	chorismate mutase [EC:5.4.99.5]	0.357	COMO
K06211	HipB family transcriptional regulator, involved in the regulation of NAD biosynthesis	0.118	COMO
K06213	magnesium transporter	0.314	COMO
K06217	phosphate starvation-inducible protein PhoH and related proteins	0.36	COMO
K06268	serine/threonine-protein phosphatase 2B regulatory subunit	0.968	COMO
K06284	transcriptional pleiotropic regulator of transition state genes	0.006	COMO
K06346	spoIIIJ-associated protein	0.28	COMO
K06378	stage II sporulation protein AA (anti-sigma F factor antagonist)	0.008	COMO
K06379	stage II sporulation protein AB (anti-sigma F factor) [EC:2.7.11.1]	0.051	COMO
K06381	stage II sporulation protein D	0.163	COMO
K06382	stage II sporulation protein E [EC:3.1.3.16]	0.113	COMO
K06384	stage II sporulation protein M	0.761	COMO
K06386	stage II sporulation protein Q	0.082	COMO
K06390	stage III sporulation protein AA	0.114	COMO
K06399	stage IV sporulation protein B [EC:3.4.21.116]	0.487	COMO
K06400	site-specific DNA recombinase	0.051	COMO
K06401	stage IV sporulation protein FA	0.088	COMO
K06402	stage IV sporulation protein FB [EC:3.4.24.-]	0.075	COMO
K06411	dipicolinate synthase subunit B	0.943	COMO
K06412	stage V sporulation protein G	0.203	COMO
K06439	similar to spore coat protein	0.04	COMO
K06595	heam-based aerotactic trancducer	0.093	COMO
K06603	flagellar protein FlaG	0.214	COMO
K06666	glucose repression regulatory protein TUP1	0.994	COMO
K06718	L-2,4-diaminobutyric acid acetyltransferase [EC:2.3.1.178]	0.944	COMO
K06857	putative tungstate transport system ATP-binding protein	0.165	COMO
K06859	glucose-6-phosphate isomerase, archaeal [EC:5.3.1.9]	0.678	COMO
K06860	putative heme uptake system protein	0.751	COMO
K06872	uncharacterized protein	0.222	COMO
K06873	uncharacterized protein	0.049	COMO
K06877	DEAD/DEAH box helicase domain-containing protein	0.869	COMO
K06880	erythromycin esterase [EC:3.1.1.-]	0.575	COMO
K06881	bifunctional oligoribonuclease and PAP phosphatase NrnA [EC:3.1.3.7 3.1.13.3]	0.035	COMO
K06883	uncharacterized protein	0.109	COMO
K06887	uncharacterized protein	0.935	COMO
K06889	uncharacterized protein	0.674	COMO
K06897	7,8-dihydropterin-6-yl-methyl-4-(beta-D-ribofuranosyl)aminobenzene 5'-phosphate synthase [EC:2.5.1.105]	0.955	COMO
K06902	MFS transporter, UMF1 family	0.608	COMO
K06907	uncharacterized protein	0.679	COMO
K06908	uncharacterized protein	0.86	COMO
K06909	phage terminase large subunit	0.062	COMO
K06911	uncharacterized protein	0.598	COMO
K06917	tRNA 2-selenouridine synthase [EC:2.9.1.-]	0.781	COMO
K06919	putative DNA primase/helicase	0.83	COMO
K06925	UPF0079 ATP-binding protein	0.178	COMO
K06928	nucleoside-triphosphatase THEP1 [EC:3.6.1.15]	0.004	COMO
K06933	uncharacterized protein	0.678	COMO
K06939	uncharacterized protein	0.352	COMO
K06941	ribosomal RNA large subunit methyltransferase N [EC:2.1.1.-]	0.991	COMO
K06942	ribosome-binding ATPase	0.504	COMO
K06946	uncharacterized protein	0.955	COMO
K06949	ribosome biogenesis GTPase [EC:3.6.1.-]	0.725	COMO
K06950	uncharacterized protein	0.163	COMO
K06960	uncharacterized protein	0.012	COMO
K06963	tRNA acetyltransferase TAN1	0.097	COMO
K06965	protein pelota	0.788	COMO
K06966	uncharacterized protein	0.955	COMO
K06970	ribosomal RNA large subunit methyltransferase F [EC:2.1.1.181]	0.819	COMO
K06973	uncharacterized protein	0.077	COMO
K06975	uncharacterized protein	0.977	COMO
K06976	uncharacterized protein	0.079	COMO
K06977	uncharacterized protein	0.085	COMO
K06979	macrolide phosphotransferase	0.32	COMO
K06983	uncharacterized protein	0.586	COMO
K06986	uncharacterized protein	0.56	COMO
K06992	uncharacterized protein	0.058	COMO
K06997	PLP dependent protein	0.829	COMO
K06998	trans-2,3-dihydro-3-hydroxyanthranilate isomerase [EC:5.3.3.17]	0.816	COMO
K07003	uncharacterized protein	0.958	COMO
K07005	uncharacterized protein	0.901	COMO
K07015	uncharacterized protein	0.026	COMO
K07016	CRISPR-associated protein Csm1	0.159	COMO
K07017	uncharacterized protein	1	COMO
K07018	uncharacterized protein	0.895	COMO
K07020	uncharacterized protein	0.289	COMO
K07022	uncharacterized protein	0.175	COMO
K07023	putative hydrolases of HD superfamily	0.067	COMO
K07025	putative hydrolase of the HAD superfamily	0.289	COMO
K07029	diacylglycerol kinase (ATP) [EC:2.7.1.107]	0.099	COMO
K07035	uncharacterized protein	0.258	COMO
K07040	uncharacterized protein	0.281	COMO
K07043	uncharacterized protein	0.091	COMO
K07045	uncharacterized protein	0.619	COMO
K07047	N-substituted formamide deformylase [EC:3.5.1.91]	0.545	COMO
K07048	phosphotriesterase-related protein	0.288	COMO
K07052	uncharacterized protein	0.403	COMO
K07053	3',5'-nucleoside bisphosphate phosphatase [EC:3.1.3.97]	0.199	COMO
K07056	16S rRNA (cytidine1402-2'-O)-methyltransferase [EC:2.1.1.198]	0.753	COMO
K07062	toxin FitB [EC:3.1.-.-]	0.929	COMO
K07069	uncharacterized protein	0.46	COMO
K07074	uncharacterized protein	0.216	COMO
K07079	uncharacterized protein	0.804	COMO
K07080	uncharacterized protein	0.031	COMO
K07082	UPF0755 protein	0.631	COMO
K07083	putative periplasmic solute-binding protein	0.827	COMO
K07090	uncharacterized protein	0.249	COMO
K07092	uncharacterized protein	0.163	COMO
K07095	uncharacterized protein	0.666	COMO
K07096	uncharacterized protein	0.9	COMO
K07099	uncharacterized protein	0.013	COMO
K07112	uncharacterized protein	0.96	COMO
K07114	uncharacterized protein	0.766	COMO
K07117	uncharacterized protein	0.815	COMO
K07119	uncharacterized protein	0.86	COMO
K07120	uncharacterized protein	0.371	COMO
K07124	uncharacterized protein	0.248	COMO
K07126	uncharacterized protein	0.113	COMO
K07129	uncharacterized protein	0.089	COMO
K07136	uncharacterized protein	0.608	COMO
K07137	uncharacterized protein	0.467	COMO
K07143	UPF0148 protein	1	COMO
K07151	dolichyl-diphosphooligosaccharide--protein glycosyltransferase [EC:2.4.1.119]	0.221	COMO
K07152	protein SCO1/2	0.596	COMO
K07156	copper resistance protein C	0.955	COMO
K07157	uncharacterized protein	0.094	COMO
K07161	uncharacterized protein	0.081	COMO
K07162	uncharacterized protein	0.516	COMO
K07164	uncharacterized protein	0.609	COMO
K07169	FHA domain-containing protein	0.786	COMO
K07171	mRNA interferase MazF [EC:3.1.-.-]	0.225	COMO
K07175	PhoH-like ATPase	0.795	COMO
K07182	CBS domain-containing protein	0.748	COMO
K07185	tryptophan-rich sensory protein	0.415	COMO
K07213	copper chaperone	0.058	COMO
K07217	Mn-containing catalase	0.292	COMO
K07218	nitrous oxidase accessory protein	0.175	COMO
K07225	putative hemin transport protein	0.353	COMO
K07238	zinc transporter, ZIP family	0.145	COMO
K07242	putative multicomponent Na+:H+ antiporter subunit B	0.703	COMO
K07245	putative copper resistance protein D	0.999	COMO
K07257	spore coat polysaccharide biosynthesis protein SpsF	0.425	COMO
K07258	D-alanyl-D-alanine carboxypeptidase (penicillin-binding protein 5/6) [EC:3.4.16.4]	0.461	COMO
K07260	D-alanyl-D-alanine carboxypeptidase [EC:3.4.16.4]	0.269	COMO
K07262	D-alanyl-D-alanine endopeptidase (penicillin-binding protein 7) [EC:3.4.21.-]	0.425	COMO
K07265	capsular polysaccharide export protein	0.246	COMO
K07266	capsular polysaccharide export protein	0.554	COMO
K07273	lysozyme	0.757	COMO
K07282	poly-gamma-glutamate synthesis protein (capsule biosynthesis protein)	0.644	COMO
K07291	CDP-L-myo-inositol myo-inositolphosphotransferase [EC:2.7.8.34]	0.028	COMO
K07305	peptide-methionine (R)-S-oxide reductase [EC:1.8.4.12]	0.788	COMO
K07308	anaerobic dimethyl sulfoxide reductase subunit C (DMSO reductase anchor subunit)	0.159	COMO
K07312	Tat-targeted selenate reductase subunit YnfH	0.16	COMO
K07315	sigma-B regulation protein RsbU (phosphoserine phosphatase)	0.109	COMO
K07319	putative adenine-specific DNA-methyltransferase [EC:2.1.1.72]	0.116	COMO
K07320	putative adenine-specific DNA-methyltransferase [EC:2.1.1.72]	0.299	COMO
K07332	archaeal flagellar protein FlaI	0.408	COMO
K07335	basic membrane protein A and related proteins	0.037	COMO
K07337	hypothetical protein	0.666	COMO
K07340	hypothetical protein	0.019	COMO
K07343	DNA transformation protein and related proteins	0.908	COMO
K07345	major type 1 subunit fimbrin (pilin)	0.833	COMO
K07346	fimbrial chaperone protein	0.804	COMO
K07347	outer membrane usher protein	0.844	COMO
K07348	minor fimbrial subunit	0.844	COMO
K07349	minor fimbrial subunit	0.847	COMO
K07351	fimbrial protein	0.84	COMO
K07352	type 1 fimbrial protein	0.829	COMO
K07353	fimbrial chaperone protein	0.809	COMO
K07354	outer membrane usher protein	0.878	COMO
K07355	fimbrial-like protein	0.854	COMO
K07357	type 1 fimbriae regulatory protein FimB	0.587	COMO
K07358	type 1 fimbriae regulatory protein FimE	0.607	COMO
K07391	magnesium chelatase family protein	0.332	COMO
K07396	putative protein-disulfide isomerase	0.784	COMO
K07403	membrane-bound serine protease (ClpP class)	0.423	COMO
K07443	methylated-DNA-protein-cysteine methyltransferase related protein	0.591	COMO
K07460	putative endonuclease	0.645	COMO
K07465	putative RecB family exonuclease	0.424	COMO
K07476	toprim domain protein	0.401	COMO
K07478	putative ATPase	0.257	COMO
K07480	insertion element IS1 protein InsB	0.891	COMO
K07486	transposase	0.342	COMO
K07501	hypothetical protein	0.09	COMO
K07505	hypothetical protein	0.159	COMO
K07507	putative Mg2+ transporter-C (MgtC) family protein	0.09	COMO
K07516	3-hydroxyacyl-CoA dehydrogenase [EC:1.1.1.35]	0.566	COMO
K07570	general stress protein 13	0.022	COMO
K07571	S1 RNA binding domain protein	0.027	COMO
K07573	exosome complex component CSL4	0.985	COMO
K07574	RNA-binding protein	0.419	COMO
K07584	hypothetical protein	0.293	COMO
K07587	O-phosphoseryl-tRNA synthetase [EC:6.1.1.27]	0.328	COMO
K07590	large subunit ribosomal protein L7A	0.277	COMO
K07700	two-component system, CitB family, cit operon sensor histidine kinase CitA [EC:2.7.13.3]	0.664	COMO
K07701	two-component system, CitB family, sensor histidine kinase DcuS [EC:2.7.13.3]	0.675	COMO
K07708	two-component system, NtrC family, nitrogen regulation sensor histidine kinase GlnL [EC:2.7.13.3]	0.417	COMO
K07720	two-component system, response regulator YesN	0.084	COMO
K07721	ArsR family transcriptional regulator	0.231	COMO
K07729	putative transcriptional regulator	0.03	COMO
K07730	putative transcriptional regulator	0.861	COMO
K07732	riboflavin kinase, archaea type [EC:2.7.1.161]	0.31	COMO
K07733	prophage regulatory protein	0.526	COMO
K07736	CarD family transcriptional regulator	0.04	COMO
K07739	elongator complex protein 3 [EC:2.3.1.48]	0.701	COMO
K07742	hypothetical protein	0.109	COMO
K07746	hypothetical protein	0.16	COMO
K07749	formyl-CoA transferase [EC:2.8.3.16]	0.952	COMO
K07813	accessory gene regulator B	0.428	COMO
K07823	3-oxoadipyl-CoA thiolase [EC:2.3.1.174]	0.086	COMO
K07827	GTPase Kras	0.109	COMO
K07953	GTP-binding protein SAR1 [EC:3.6.5.-]	0.101	COMO
K07975	Rho family, other	0.105	COMO
K08084	type IV fimbrial biogenesis protein FimT	0.736	COMO
K08085	type IV fimbrial biogenesis protein FimU	0.696	COMO
K08094	6-phospho-3-hexuloisomerase [EC:5.3.1.27]	0.677	COMO
K08279	carnitine operon protein CaiE	0.239	COMO
K08295	2-aminobenzoate-CoA ligase [EC:6.2.1.32]	0.362	COMO
K08298	crotonobetainyl-CoA:carnitine CoA-transferase [EC:2.8.3.-]	0.929	COMO
K08302	tagatose 1,6-diphosphate aldolase [EC:4.1.2.40]	0.84	COMO
K08315	hydrogenase 3 maturation protease [EC:3.4.-.-]	0.138	COMO
K08347	nitrate reductase 2, gamma subunit [EC:1.7.99.4]	0.405	COMO
K08354	thiosulfate reductase cytochrome b subunit	0.961	COMO
K08364	periplasmic mercuric ion binding protein	0.052	COMO
K08372	putative serine protease PepD [EC:3.4.21.-]	0.014	COMO
K08518	syntaxin-binding protein 5	0.987	COMO
K08567	hydrogenase 2 maturation protease [EC:3.4.24.-]	0.146	COMO
K08591	glycerol-3-phosphate acyltransferase PlsY [EC:2.3.1.15]	0.017	COMO
K08600	sortase B	0.414	COMO
K08603	thermolysin [EC:3.4.24.27]	0.73	COMO
K08604	vibriolysin [EC:3.4.24.25]	0.749	COMO
K08605	coccolysin [EC:3.4.24.30]	0.718	COMO
K08642	LasA protease [EC:3.4.24.-]	0.083	COMO
K08682	acyl carrier protein phosphodiesterase [EC:3.1.4.14]	0.606	COMO
K08693	2',3'-cyclic-nucleotide 2'-phosphodiesterase / 3'-nucleotidase / 5'-nucleotidase [EC:3.1.4.16 3.1.3.6 3.1.3.5]	0.197	COMO
K08722	5'-nucleotidase [EC:3.1.3.5]	0.053	COMO
K08723	5'-nucleotidase [EC:3.1.3.5]	0.287	COMO
K08738	cytochrome c	0.477	COMO
K08744	cardiolipin synthase [EC:2.7.8.-]	0.025	COMO
K08777	neutral peptidase B [EC:3.4.24.-]	0.716	COMO
K08955	ATP-dependent metalloprotease [EC:3.4.24.-]	0.412	COMO
K08956	AFG3 family protein [EC:3.4.24.-]	0.46	COMO
K08964	methylthioribulose-1-phosphate dehydratase [EC:4.2.1.109]	0.788	COMO
K08966	2-hydroxy-3-keto-5-methylthiopentenyl-1-phosphate phosphatase [EC:3.1.3.77]	0.433	COMO
K08974	putative membrane protein	0.718	COMO
K08984	putative membrane protein	0.378	COMO
K09002	hypothetical protein	0.257	COMO
K09003	hypothetical protein	0.715	COMO
K09004	hypothetical protein	0.901	COMO
K09010	uncharacterized protein	0.393	COMO
K09012	DeoR family transcriptional regulator, suf operon transcriptional repressor	0.664	COMO
K09017	TetR/AcrR family transcriptional regulator	0.02	COMO
K09024	putative flavin reductase RutF [EC:1.5.1.-]	0.816	COMO
K09065	N-acetylornithine carbamoyltransferase [EC:2.1.3.9]	0.435	COMO
K09116	hypothetical protein	0.639	COMO
K09123	hypothetical protein	0.061	COMO
K09141	hypothetical protein	0.734	COMO
K09143	hypothetical protein	0.183	COMO
K09145	hypothetical protein	0.265	COMO
K09146	uncharacterized protein	0.244	COMO
K09150	uncharacterized protein	0.502	COMO
K09163	hypothetical protein	0.056	COMO
K09165	hypothetical protein	0.57	COMO
K09181	hypothetical protein	0.05	COMO
K09386	uncharacterized protein	0.926	COMO
K09388	hypothetical protein	0.155	COMO
K09471	gamma-glutamylputrescine oxidase [EC:1.4.3.-]	0.483	COMO
K09682	MarR family transcriptional regulator, protease production regulatory protein HPr	0.411	COMO
K09685	purine operon repressor	0.982	COMO
K09686	antibiotic transport system permease protein	0.892	COMO
K09687	antibiotic transport system ATP-binding protein	0.257	COMO
K09695	lipooligosaccharide transport system ATP-binding protein	0.234	COMO
K09697	sodium transport system ATP-binding protein	0.281	COMO
K09698	nondiscriminating glutamyl-tRNA synthetase [EC:6.1.1.24]	0.75	COMO
K09703	hypothetical protein	0.211	COMO
K09705	hypothetical protein	0.86	COMO
K09710	ribosome-associated protein	0.219	COMO
K09711	hypothetical protein	0.002	COMO
K09712	hypothetical protein	0.888	COMO
K09726	hypothetical protein	0.703	COMO
K09740	hypothetical protein	0.749	COMO
K09744	hypothetical protein	0.428	COMO
K09747	hypothetical protein	0.045	COMO
K09748	ribosome maturation factor RimP	0.125	COMO
K09749	hypothetical protein	0.439	COMO
K09765	hypothetical protein	0.538	COMO
K09766	hypothetical protein	0.057	COMO
K09768	hypothetical protein	0.68	COMO
K09769	hypothetical protein	0.076	COMO
K09770	hypothetical protein	0.159	COMO
K09771	hypothetical protein	0.784	COMO
K09772	cell division inhibitor SepF	0.285	COMO
K09775	hypothetical protein	0.261	COMO
K09777	hypothetical protein	0.008	COMO
K09787	hypothetical protein	0.034	COMO
K09792	hypothetical protein	0.501	COMO
K09794	hypothetical protein	0.785	COMO
K09795	hypothetical protein	0.219	COMO
K09798	hypothetical protein	0.87	COMO
K09805	hypothetical protein	0.462	COMO
K09806	hypothetical protein	0.539	COMO
K09811	cell division transport system permease protein	0.371	COMO
K09833	homogentisate phytyltransferase / homogentisate geranylgeranyltransferase [EC:2.5.1.115 2.5.1.116]	0.75	COMO
K09857	hypothetical protein	0.543	COMO
K09880	enolase-phosphatase E1 [EC:3.1.3.77]	0.276	COMO
K09888	cell division protein ZapA	0.157	COMO
K09894	hypothetical protein	0.165	COMO
K09903	uridylate kinase [EC:2.7.4.22]	0.897	COMO
K09907	hypothetical protein	0.874	COMO
K09912	hypothetical protein	0.881	COMO
K09925	hypothetical protein	0.895	COMO
K09934	hypothetical protein	0.688	COMO
K09942	hypothetical protein	0.69	COMO
K09946	hypothetical protein	0.153	COMO
K09953	lipid A 3-O-deacylase	0.863	COMO
K09954	hypothetical protein	0.771	COMO
K09967	hypothetical protein	0.152	COMO
K09970	general L-amino acid transport system permease protein	0.776	COMO
K09974	hypothetical protein	0.164	COMO
K09975	hypothetical protein	0.663	COMO
K09979	hypothetical protein	0.773	COMO
K09980	hypothetical protein	0.966	COMO
K09985	hypothetical protein	0.82	COMO
K09987	hypothetical protein	0.783	COMO
K09989	hypothetical protein	0.889	COMO
K09994	PhnO protein [EC:2.3.1.-]	0.944	COMO
K10026	queuosine biosynthesis protein QueE	0.632	COMO
K10107	capsular polysaccharide transport system permease protein	0.044	COMO
K10108	maltose/maltodextrin transport system substrate-binding protein	0.592	COMO
K10109	maltose/maltodextrin transport system permease protein	0.558	COMO
K10110	maltose/maltodextrin transport system permease protein	0.614	COMO
K10111	maltose/maltodextrin transport system ATP-binding protein [EC:3.6.3.19]	0.359	COMO
K10112	maltose/maltodextrin transport system ATP-binding protein	0.365	COMO
K10113	maltooligosaccharide transport system substrate-binding protein	0.595	COMO
K10114	#N/A	0.569	COMO
K10115	#N/A	0.655	COMO
K10116	maltooligosaccharide transport system ATP-binding protein	0.377	COMO
K10118	multiple sugar transport system permease protein	0.552	COMO
K10119	multiple sugar transport system permease protein	0.631	COMO
K10121	putative sugar transport system permease protein	0.572	COMO
K10122	putative sugar transport system permease protein	0.645	COMO
K10189	lactose/L-arabinose transport system permease protein	0.571	COMO
K10190	lactose/L-arabinose transport system permease protein	0.64	COMO
K10191	lactose/L-arabinose transport system ATP-binding protein	0.358	COMO
K10193	oligogalacturonide transport system permease protein	0.538	COMO
K10194	oligogalacturonide transport system permease protein	0.627	COMO
K10195	oligogalacturonide transport system ATP-binding protein	0.348	COMO
K10197	glucose/arabinose transport system permease protein	0.542	COMO
K10198	glucose/arabinose transport system permease protein	0.645	COMO
K10199	glucose/arabinose transport system ATP-binding protein	0.373	COMO
K10201	N-acetylglucosamine transport system permease protein	0.556	COMO
K10202	N-acetylglucosamine transport system permease protein	0.653	COMO
K10208	4,4'-diapophytoene synthase [EC:2.5.1.96]	0.911	COMO
K10228	sorbitol/mannitol transport system permease protein	0.565	COMO
K10229	sorbitol/mannitol transport system permease protein	0.597	COMO
K10230	sorbitol/mannitol transport system ATP-binding protein	0.355	COMO
K10233	alpha-glucoside transport system permease protein	0.567	COMO
K10234	alpha-glucoside transport system permease protein	0.601	COMO
K10235	alpha-glucoside transport system ATP-binding protein	0.39	COMO
K10237	trehalose/maltose transport system permease protein	0.556	COMO
K10238	trehalose/maltose transport system permease protein	0.633	COMO
K10239	#N/A	0.37	COMO
K10241	cellobiose transport system permease protein	0.551	COMO
K10242	cellobiose transport system permease protein	0.612	COMO
K10243	cellobiose transport system ATP-binding protein	0.377	COMO
K10251	beta-keto reductase [EC:1.1.1.-]	0.273	COMO
K10259	F-box and WD-40 domain protein MET30	0.983	COMO
K10524	nicotinamide/nicotinate riboside kinase [EC:2.7.1.22 2.7.1.173]	0.587	COMO
K10544	D-xylose transport system permease protein	0.59	COMO
K10547	putative multiple sugar transport system permease protein	0.515	COMO
K10710	fructoselysine 6-kinase [EC:2.7.1.-]	0.762	COMO
K10726	replicative DNA helicase Mcm [EC:3.6.4.-]	0.258	COMO
K10762	putative replication protein	0.461	COMO
K10763	DnaA-homolog protein	0.802	COMO
K10773	endonuclease III [EC:4.2.99.18]	0.915	COMO
K10783	trans-2-enoyl-CoA reductase (NAD+) [EC:1.3.1.44]	0.01	COMO
K10804	acyl-CoA thioesterase I [EC:3.1.2.- 3.1.1.5]	0.035	COMO
K10814	hydrogen cyanide synthase HcnA [EC:1.4.99.5]	0.808	COMO
K10815	hydrogen cyanide synthase HcnB [EC:1.4.99.5]	0.827	COMO
K10816	hydrogen cyanide synthase HcnC [EC:1.4.99.5]	0.515	COMO
K10854	acetone carboxylase, alpha subunit [EC:6.4.1.6]	0.236	COMO
K10875	DNA repair and recombination protein RAD54 and RAD54-like protein [EC:3.6.4.-]	0.623	COMO
K10908	DNA-directed RNA polymerase, mitochondrial [EC:2.7.7.6]	0.629	COMO
K10913	TetR/AcrR family transcriptional regulator, hemagglutinin/protease regulatory protein	0.015	COMO
K10917	PadR family transcriptional regulator, regulatory protein AphA	0.155	COMO
K10924	MSHA pilin protein MshA	0.706	COMO
K10925	MSHA pilin protein MshB	0.697	COMO
K10926	MSHA pilin protein MshC	0.705	COMO
K10927	MSHA pilin protein MshD	0.683	COMO
K10930	toxin co-regulated pilin	0.697	COMO
K10947	PadR family transcriptional regulator, regulatory protein PadR	0.135	COMO
K10953	RTX toxin RtxA	0.041	COMO
K10960	geranylgeranyl reductase [EC:1.3.1.83]	0.011	COMO
K10961	toxin co-regulated pilus biosynthesis protein I	0.093	COMO
K10979	DNA end-binding protein Ku	0.026	COMO
K11050	multidrug/hemolysin transport system ATP-binding protein	0.238	COMO
K11070	spermidine/putrescine transport system permease protein	0.358	COMO
K11071	spermidine/putrescine transport system permease protein	0.478	COMO
K11074	putrescine transport system permease protein	0.352	COMO
K11075	putrescine transport system permease protein	0.444	COMO
K11078	mannopine transport system permease protein	0.396	COMO
K11079	mannopine transport system permease protein	0.476	COMO
K11082	2-aminoethylphosphonate transport system permease protein	0.352	COMO
K11083	2-aminoethylphosphonate transport system permease protein	0.896	COMO
K11085	ATP-binding cassette, subfamily B, bacterial MsbA [EC:3.6.3.-]	0.251	COMO
K11107	ferredoxin	0.445	COMO
K11108	RNA 3'-terminal phosphate cyclase-like protein	0.922	COMO
K11144	primosomal protein DnaI	0.439	COMO
K11145	ribonuclease III family protein	0.205	COMO
K11175	phosphoribosylglycinamide formyltransferase 1 [EC:2.1.2.2]	0.954	COMO
K11176	IMP cyclohydrolase [EC:3.5.4.10]	0.762	COMO
K11180	sulfite reductase, dissimilatory-type alpha subunit [EC:1.8.99.3]	0.235	COMO
K11181	sulfite reductase, dissimilatory-type beta subunit [EC:1.8.99.3]	0.228	COMO
K11212	LPPG:FO 2-phospho-L-lactate transferase [EC:2.7.8.28]	0.575	COMO
K11260	formylmethanofuran dehydrogenase subunit G [EC:1.2.99.5]	0.189	COMO
K11293	protein HIRA/HIR1	0.99	COMO
K11294	nucleolin	0.981	COMO
K11311	anthranilate 1,2-dioxygenase reductase component [EC:1.18.1.-]	0.068	COMO
K11325	L-cysteine/cystine lyase	0.639	COMO
K11389	glyceraldehyde-3-phosphate dehydrogenase (ferredoxin) [EC:1.2.7.6]	0.166	COMO
K11395	2-keto-3-deoxy-gluconate aldolase [EC:4.1.2.-]	0.811	COMO
K11441	dehydrogluconokinase [EC:2.7.1.13]	0.757	COMO
K11442	putative uridylyltransferase [EC:2.7.7.-]	0.507	COMO
K11472	glycolate oxidase FAD binding subunit	0.69	COMO
K11524	positive phototaxis protein PixI	0.388	COMO
K11525	methyl-accepting chemotaxis protein PixJ	0.076	COMO
K11526	two-component system, chemotaxis family, sensor histidine kinase and response regulator PixL	0.424	COMO
K11529	glycerate 2-kinase [EC:2.7.1.165]	0.337	COMO
K11614	two-component system, CitB family, sensor histidine kinase MalK [EC:2.7.13.3]	0.632	COMO
K11621	lia operon protein LiaG	0.425	COMO
K11637	two-component system, CitB family, sensor histidine kinase CitS [EC:2.7.13.3]	0.679	COMO
K11640	two-component system, LytT family, sensor histidine kinase NatK [EC:2.7.13.3]	0.667	COMO
K11646	dehydroquinate synthase II [EC:1.4.1.-]	0.162	COMO
K11691	two-component system, CitB family, sensor histidine kinase DctS [EC:2.7.13.3]	0.659	COMO
K11717	cysteine desulfurase / selenocysteine lyase [EC:2.8.1.7 4.4.1.16]	0.602	COMO
K11741	quaternary ammonium compound-resistance protein SugE	0.55	COMO
K11742	spermidine export protein MdtI	0.554	COMO
K11743	spermidine export protein MdtJ	0.515	COMO
K11744	AI-2 transport protein TqsA	0.061	COMO
K11749	regulator of sigma E protease [EC:3.4.24.-]	0.479	COMO
K11750	esterase FrsA [EC:3.1.-.-]	0.677	COMO
K11751	5'-nucleotidase / UDP-sugar diphosphatase [EC:3.1.3.5 3.6.1.45]	0.18	COMO
K11777	HAD superfamily phosphatase	0.408	COMO
K11785	1,4-dihydroxy-6-naphthoate synthase [EC:1.14.-.-]	0.793	COMO
K11806	WD repeat and SOF domain-containing protein 1	0.981	COMO
K11814	multidrug resistance protein EbrA	0.548	COMO
K11815	multidrug resistance protein EbrB	0.514	COMO
K11894	type VI secretion system protein ImpI	0.795	COMO
K11898	type VI secretion system protein ImpE	0.372	COMO
K11902	type VI secretion system protein ImpA	0.666	COMO
K11903	type VI secretion system secreted protein Hcp	0.94	COMO
K11908	sigma-54 specific transcriptional regulator	0.932	COMO
K11910	type VI secretion system protein VasJ	0.671	COMO
K11911	type VI secretion system protein VasL	0.692	COMO
K11913	type VI secretion system protein	0.778	COMO
K11914	sigma-54 dependent transcriptional regulator	0.716	COMO
K11915	serine/threonine protein phosphatase Stp1 [EC:3.1.3.16]	0.099	COMO
K11917	sigma-54 specific transcriptional regulator	0.916	COMO
K11924	DtxR family transcriptional regulator, manganese transport regulator	0.009	COMO
K11954	neutral amino acid transport system substrate-binding protein	0.04	COMO
K11955	neutral amino acid transport system permease protein	0.013	COMO
K11956	neutral amino acid transport system permease protein	0.023	COMO
K11957	neutral amino acid transport system ATP-binding protein	0.029	COMO
K11958	neutral amino acid transport system ATP-binding protein	0.014	COMO
K11959	urea transport system substrate-binding protein	0.035	COMO
K11960	urea transport system permease protein	0.018	COMO
K11961	urea transport system permease protein	0.014	COMO
K11963	urea transport system ATP-binding protein	0.021	COMO
K11991	tRNA-specific adenosine deaminase [EC:3.5.4.-]	0.882	COMO
K12053	ComB4 competence protein	0.34	COMO
K12055	chromosome partitioning related protein ParA	0.941	COMO
K12078	type IV secretion system protein PtlA	0.564	COMO
K12080	type IV secretion system protein PtlC	0.351	COMO
K12083	type IV secretion system protein PtlH	0.449	COMO
K12090	cag pathogenicity island protein 5	0.189	COMO
K12108	cag pathogenicity island protein 23	0.35	COMO
K12142	hydrogenase-4 component G [EC:1.-.-.-]	0.41	COMO
K12143	hydrogenase-4 component H	0.395	COMO
K12146	hydrogenase-4 transcriptional activator	0.73	COMO
K12150	HIT-like protein HinT	0.555	COMO
K12242	pyochelin biosynthetic protein PchC	0.773	COMO
K12262	cytochrome b561	0.78	COMO
K12265	nitric oxide reductase FlRd-NAD(+) reductase [EC:1.18.1.-]	0.821	COMO
K12266	anaerobic nitric oxide reductase transcription regulator	0.692	COMO
K12282	MSHA biogenesis protein MshL	0.537	COMO
K12339	cysteine synthase B [EC:2.5.1.47]	0.557	COMO
K12422	long chain fatty acid CoA ligase FadD10 [EC:6.2.1.-]	0.607	COMO
K12423	fatty acid CoA ligase FadD21	0.597	COMO
K12424	4-hydroxybenzoate adenylyltransferase [EC:2.7.7.98]	0.614	COMO
K12425	fatty acid CoA ligase FadD23	0.577	COMO
K12426	long chain fatty acid CoA FadD26	0.604	COMO
K12427	mycocerosic acid adenylyltransferase [EC:2.7.7.95]	0.6	COMO
K12428	fatty acid CoA ligase FadD32	0.607	COMO
K12429	fatty acid CoA ligase FadD36	0.617	COMO
K12507	acyl-CoA synthetase [EC:6.2.1.-]	0.602	COMO
K12510	tight adherence protein B	0.177	COMO
K12511	tight adherence protein C	0.568	COMO
K12518	outer membrane usher protein PapC	0.872	COMO
K12533	ATP-binding cassette, subfamily C, bacterial RsaD	0.024	COMO
K12536	ATP-binding cassette, subfamily C, bacterial HasD	0.039	COMO
K12539	ATP-binding cassette, subfamily C, bacterial PrsD	0.043	COMO
K12544	S-layer protein	0.044	COMO
K12601	superkiller protein 8	0.992	COMO
K12608	CCR4-NOT complex subunit CAF16	0.25	COMO
K12660	2-dehydro-3-deoxy-L-rhamnonate aldolase [EC:4.1.2.-]	0.86	COMO
K12685	subtilase-type serine protease [EC:3.4.21.-]	0.389	COMO
K12732	phenylpyruvate decarboxylase [EC:4.1.1.-]	0.794	COMO
K12773	sporulation-regulated protein 3	0.259	COMO
K12845	U4/U6 small nuclear ribonucleoprotein SNU13	0.267	COMO
K12853	114 kDa U5 small nuclear ribonucleoprotein component	0.739	COMO
K12854	pre-mRNA-splicing helicase BRR2 [EC:3.6.4.13]	0.908	COMO
K12937	cyanidin-3-O-glucoside 2''-O-glucuronosyltransferase [EC:2.4.1.254]	0.152	COMO
K12943	lipoprotein YgeR	0.091	COMO
K12949	cation-transporting P-type ATPase A/B [EC:3.6.3.-]	0.754	COMO
K12950	cation-transporting P-type ATPase C [EC:3.6.3.-]	0.742	COMO
K12951	cobalt/nickel-transporting P-type ATPase D [EC:3.6.3.-]	0.752	COMO
K12954	cation-transporting P-type ATPase G [EC:3.6.3.-]	0.717	COMO
K12956	copper-transporting P-type ATPase V [EC:3.6.3.54]	0.731	COMO
K12972	gyoxylate/hydroxypyruvate reductase A [EC:1.1.1.79 1.1.1.81]	0.038	COMO
K13007	Fuc2NAc and GlcNAc transferase [EC:2.4.1.-]	0.969	COMO
K13016	UDP-D-GlcNAcA oxidase [EC:1.1.1.-]	0.301	COMO
K13020	UDP-D-GlcNAcA oxidase [EC:1.1.1.-]	0.329	COMO
K13038	phosphopantothenoylcysteine decarboxylase / phosphopantothenate--cysteine ligase [EC:4.1.1.36 6.3.2.5]	0.931	COMO
K13107	RNA-binding motif protein, X-linked 2	0.98	COMO
K13252	putrescine carbamoyltransferase [EC:2.1.3.6]	0.458	COMO
K13255	ferric iron reductase protein FhuF	0.913	COMO
K13281	UV DNA damage endonuclease [EC:3.-.-.-]	0.589	COMO
K13283	ferrous-iron efflux pump FieF	0.514	COMO
K13292	phosphatidylglycerol:prolipoprotein diacylglycerol transferase [EC:2.-.-.-]	0.095	COMO
K13431	signal recognition particle receptor subunit alpha	0.159	COMO
K13482	xanthine dehydrogenase large subunit [EC:1.17.1.4]	0.086	COMO
K13486	chemotaxis protein methyltransferase WspC	0.634	COMO
K13487	methyl-accepting chemotaxis protein WspA	0.084	COMO
K13488	chemotaxis-related protein WspB	0.385	COMO
K13489	chemotaxis-related protein WspD	0.388	COMO
K13522	bifunctional NMN adenylyltransferase/nudix hydrolase [EC:2.7.7.1 3.6.1.-]	0.278	COMO
K13543	uroporphyrinogen III methyltransferase / synthase [EC:2.1.1.107 4.2.1.75]	0.356	COMO
K13557	neomycin C epimerase [EC:5.1.3.-]	0.297	COMO
K13572	proteasome accessory factor B	0.545	COMO
K13573	proteasome accessory factor C	0.572	COMO
K13581	modification methylase [EC:2.1.1.72]	0.117	COMO
K13582	localization factor PodJL	0.041	COMO
K13588	histidine phosphotransferase ChpT	0.843	COMO
K13607	cinnamoyl-CoA:phenyllactate CoA-transferase [EC:2.8.3.17]	0.946	COMO
K13614	polyketide synthase PksN	0.501	COMO
K13633	AraC family transcriptional regulator, transcriptional activator FtrA	0.685	COMO
K13655	HTH-type transcriptional regulator / antitoxin for MqsR toxin	0.071	COMO
K13661	GumC protein	0.243	COMO
K13685	UDP-N-acetylglucosamine:undecaprenyl-P N-acetylglucosaminyl 1-P transferase [EC:2.7.8.-]	0.971	COMO
K13688	cyclic beta-1,2-glucan synthetase [EC:2.4.1.-]	0.155	COMO
K13694	lipoprotein Spr	0.149	COMO
K13695	probable lipoprotein NlpC	0.179	COMO
K13745	L-2,4-diaminobutyrate decarboxylase [EC:4.1.1.86]	0.715	COMO
K13770	TetR/AcrR family transcriptional regulator, fatty acid metabolism regulator protein	0.015	COMO
K13776	citronellyl-CoA synthetase [EC:6.2.1.-]	0.59	COMO
K13786	cob(II)yrinic acid a,c-diamide reductase [EC:1.16.8.1]	0.809	COMO
K13788	phosphate acetyltransferase [EC:2.3.1.8]	0.161	COMO
K13797	DNA-directed RNA polymerase subunit beta-beta' [EC:2.7.7.6]	0.917	COMO
K13798	DNA-directed RNA polymerase subunit B [EC:2.7.7.6]	0.892	COMO
K13799	pantoate ligase / cytidylate kinase [EC:6.3.2.1 2.7.4.14]	0.319	COMO
K13800	UMP-CMP kinase [EC:2.7.4.- 2.7.4.14]	0.512	COMO
K13819	NifU-like protein	0.031	COMO
K13873	L-arabinose 1-dehydrogenase [EC:1.1.1.376]	0.298	COMO
K13876	2-keto-3-deoxy-L-arabinonate dehydratase [EC:4.2.1.43]	0.781	COMO
K13895	microcin C transport system permease protein	0.81	COMO
K13923	phosphotransacylase	0.045	COMO
K13924	two-component system, chemotaxis family, CheB/CheR fusion protein [EC:2.1.1.80 3.1.1.61]	0.748	COMO
K13926	ribosome-dependent ATPase	0.2	COMO
K14002	DnaJ-related protein SCJ1	0.544	COMO
K14004	protein transport protein SEC13	0.989	COMO
K14023	ERAD-associated E3 ubiquitin-protein ligase component HRD3	0.128	COMO
K14056	HTH-type transcriptional regulator, repressor for puuD	0.073	COMO
K14058	tRNA 2-thiocytidine biosynthesis protein TtcA	0.617	COMO
K14059	integrase	0.604	COMO
K14060	putative DNA-invertase from lambdoid prophage Rac	0.038	COMO
K14081	methanol corrinoid protein	0.709	COMO
K14083	trimethylamine methyltransferase [EC:2.1.1.-]	0.164	COMO
K14084	trimethylamine corrinoid protein	0.684	COMO
K14091	ech hydrogenase subunit F	0.412	COMO
K14107	energy-converting hydrogenase A subunit P	0.182	COMO
K14108	energy-converting hydrogenase A subunit Q	0.188	COMO
K14111	energy-converting hydrogenase B subunit B	0.529	COMO
K14112	energy-converting hydrogenase B subunit C	0.724	COMO
K14113	energy-converting hydrogenase B subunit D	0.666	COMO
K14114	energy-converting hydrogenase B subunit E	0.305	COMO
K14120	energy-converting hydrogenase B subunit K	0.189	COMO
K14121	energy-converting hydrogenase B subunit L	0.406	COMO
K14127	F420-non-reducing hydrogenase iron-sulfur subunit D [EC:1.12.99.-]	0.341	COMO
K14128	F420-non-reducing hydrogenase subunit G [EC:1.12.99.-]	0.219	COMO
K14136	phosphoribose diphosphate:decaprenyl-phosphate phosphoribosyltransferase	0.746	COMO
K14161	protein ImuB	0.472	COMO
K14166	copper transport protein	0.994	COMO
K14188	D-alanine--poly(phosphoribitol) ligase subunit 2 [EC:6.1.1.13]	0.36	COMO
K14266	tryptophan halogenase [EC:1.14.19.9]	0.483	COMO
K14273	xylose dehydrogenase (NAD/NADP)	0.315	COMO
K14298	mRNA export factor	0.988	COMO
K14307	nucleoporin p58/p45	0.141	COMO
K14340	mannosyltransferase [EC:2.4.1.-]	0.32	COMO
K14393	cation/acetate symporter	0.946	COMO
K14414	transcriptional regulatory protein RtcR	0.776	COMO
K14415	protein RtcB	0.572	COMO
K14441	ribosomal protein S12 methylthiotransferase [EC:2.-.-.-]	0.54	COMO
K14466	4-hydroxybutyrate---CoA ligase (AMP-forming) [EC:6.2.1.40]	0.409	COMO
K14467	4-hydroxybutyrate---CoA ligase (AMP-forming) [EC:6.2.1.40]	0.373	COMO
K14470	2-methylfumaryl-CoA isomerase [EC:5.4.1.3]	0.951	COMO
K14471	succinyl-CoA:(S)- malate CoA transferase subunit A [EC:2.8.3.-]	0.949	COMO
K14472	succinyl-CoA:(S)- malate CoA transferase subunit B [EC:2.8.3.-]	0.949	COMO
K14475	inhibitor of cysteine peptidase	0.573	COMO
K14536	ribosome assembly protein 1 [EC:3.6.5.-]	0.703	COMO
K14548	U3 small nucleolar RNA-associated protein 4	0.988	COMO
K14573	nucleolar protein 4	0.985	COMO
K14578	naphthalene 1,2-dioxygenase ferredoxin component	0.821	COMO
K14587	protein sgcE [EC:5.1.3.-]	0.87	COMO
K14635	ATP-dependent DNA helicase MPH1 [EC:3.6.4.12]	0.452	COMO
K14656	FAD synthetase	0.937	COMO
K14661	nodulation protein F [EC:2.3.1.-]	0.365	COMO
K14682	amino-acid N-acetyltransferase [EC:2.3.1.1]	0.854	COMO
K14698	ATP-binding cassette, subfamily B, bacterial IrtA [EC:3.6.3.-]	0.233	COMO
K14699	ATP-binding cassette, subfamily B, bacterial IrtB [EC:3.6.3.-]	0.239	COMO
K14713	solute carrier family 39 (zinc transporter), member 7	0.156	COMO
K14742	hypothetical protease [EC:3.4.-.-]	0.669	COMO
K14761	ribosome-associated protein	0.611	COMO
K14787	multiple RNA-binding domain-containing protein 1	0.974	COMO
K14791	periodic tryptophan protein 1	0.995	COMO
K14793	ribosomal RNA-processing protein 9	0.987	COMO
K14803	protein phosphatase 2C homolog 2/3 [EC:3.1.3.16]	0.099	COMO
K14815	mRNA turnover protein 4	0.607	COMO
K14818	ribosome assembly protein SQT1	0.989	COMO
K14824	ribosome biogenesis protein ERB1	0.988	COMO
K14829	pre-rRNA-processing protein IPI3	0.988	COMO
K14830	protein MAK11	0.988	COMO
K14837	nucleolar protein 12	0.976	COMO
K14838	nucleolar protein 15	0.98	COMO
K14848	ribosome assembly protein RRB1	0.992	COMO
K14855	ribosome assembly protein 4	0.987	COMO
K14863	ribosome biogenesis protein YTM1	0.986	COMO
K15016	3-hydroxybutyryl-CoA dehydratase / 3-hydroxyacyl-CoA dehydrogenase [EC:4.2.1.55 1.1.1.35]	0.579	COMO
K15018	3-hydroxypropionyl-coenzyme A synthetase [EC:6.2.1.36]	0.361	COMO
K15024	propanediol utilization protein	0.054	COMO
K15034	ribosome-associated protein	0.033	COMO
K15039	3-hydroxypropionate dehydrogenase (NADP+)	0.498	COMO
K15226	arogenate dehydrogenase (NADP+) [EC:1.3.1.78]	0.784	COMO
K15330	#N/A	0.477	COMO
K15337	polyketide biosynthesis acyl carrier protein	0.344	COMO
K15352	secreted effector protein PipB2	0.425	COMO
K15353	E3 ubiquitin-protein ligase SspH2	0.147	COMO
K15371	glutamate dehydrogenase [EC:1.4.1.2]	0.02	COMO
K15460	tRNA1Val (adenine37-N6)-methyltransferase [EC:2.1.1.223]	0.843	COMO
K15461	tRNA 5-methylaminomethyl-2-thiouridine biosynthesis bifunctional protein [EC:2.1.1.61 1.5.-.-]	0.563	COMO
K15474	enhanced entry protein EnhC	0.144	COMO
K15475	enhanced entry protein LpnE	0.127	COMO
K15496	molybdate/tungstate transport system permease protein	0.901	COMO
K15497	molybdate/tungstate transport system ATP-binding protein [EC:3.6.3.- 3.6.3.55]	0.365	COMO
K15505	DNA repair protein RAD5 [EC:3.6.4.-]	0.584	COMO
K15520	mycothiol synthase [EC:2.3.1.189]	0.275	COMO
K15524	mannosylglycerate hydrolase [EC:3.2.1.170]	0.791	COMO
K15525	N-acetyl-1-D-myo-inositol-2-amino-2-deoxy-alpha-D-glucopyranoside deacetylase [EC:3.5.1.103]	0.301	COMO
K15526	L-cysteine:1D-myo-inositol 2-amino-2-deoxy-alpha-D-glucopyranoside ligase [EC:6.3.1.13]	0.975	COMO
K15527	cysteate synthase [EC:2.5.1.76]	0.801	COMO
K15529	ADP-ribose 1''-phosphate phosphatase [EC:3.1.3.84]	0.031	COMO
K15540	chaperone protein EcpD	0.804	COMO
K15542	polyadenylation factor subunit 2	0.979	COMO
K15633	2,3-bisphosphoglycerate-independent phosphoglycerate mutase [EC:5.4.2.12]	0.477	COMO
K15635	2,3-bisphosphoglycerate-independent phosphoglycerate mutase [EC:5.4.2.12]	0.045	COMO
K15657	external thioesterase TEII	0.772	COMO
K15710	E3 ubiquitin-protein ligase SHPRH [EC:3.6.4.- 2.3.2.27]	0.611	COMO
K15770	arabinogalactan oligomer / maltooligosaccharide transport system substrate-binding protein	0.617	COMO
K15771	arabinogalactan oligomer / maltooligosaccharide transport system permease protein	0.547	COMO
K15772	arabinogalactan oligomer / maltooligosaccharide transport system permease protein	0.619	COMO
K15773	HTH-type transcriptional regulator / antitoxin HipB	0.072	COMO
K15780	bifunctional protein TilS/HprT [EC:6.3.4.19 2.4.2.8]	0.627	COMO
K15792	murE/murF fusion protein [EC:6.3.2.13 6.3.2.10]	0.58	COMO
K15831	formate hydrogenlyase subunit 6	0.397	COMO
K15836	formate hydrogenlyase transcriptional activator	0.706	COMO
K15871	bile acid CoA-transferase [EC:2.8.3.25]	0.955	COMO
K15896	UDP-4-amino-4,6-dideoxy-N-acetyl-beta-L-altrosamine N-acetyltransferase [EC:2.3.1.202]	0.049	COMO
K15897	UDP-2,4-diacetamido-2,4,6-trideoxy-beta-L-altropyranose hydrolase [EC:3.6.1.57]	0.441	COMO
K15898	pseudaminic acid synthase [EC:2.5.1.97]	0.426	COMO
K15900	#N/A	0.175	COMO
K15904	bifunctional N6-L-threonylcarbamoyladenine synthase / protein kinase Bud32 [EC:2.3.1.234 2.7.11.1]	0.579	COMO
K15971	O-methyltransferase [EC:2.1.1.-]	0.169	COMO
K15973	MarR family transcriptional regulator, 2-MHQ and catechol-resistance regulon repressor	0.402	COMO
K15974	MarR family transcriptional regulator, negative regulator of the multidrug operon emrRAB	0.423	COMO
K16043	scyllo-inositol 2-dehydrogenase (NAD+) [EC:1.1.1.370]	0.303	COMO
K16044	scyllo-inositol 2-dehydrogenase (NADP+) [EC:1.1.1.371]	0.302	COMO
K16048	3-hydroxy-9,10-secoandrosta-1,3,5(10)-triene-9,17-dione monooxygenase reductase component [EC:1.5.1.-]	0.816	COMO
K16052	MscS family membrane protein	0.844	COMO
K16053	miniconductance mechanosensitive channel	0.827	COMO
K16137	TetR/AcrR family transcriptional regulator, transcriptional repressor for nem operon	0.014	COMO
K16138	TetR/AcrR family transcriptional regulator, repressor for uid operon	0.019	COMO
K16149	1,4-alpha-glucan branching enzyme [EC:2.4.1.18]	0.611	COMO
K16177	monomethylamine corrinoid protein	0.695	COMO
K16179	dimethylamine corrinoid protein	0.706	COMO
K16203	D-amino peptidase [EC:3.4.11.-]	0.912	COMO
K16267	zinc and cadmium transporter	0.153	COMO
K16299	ATP-binding cassette, subfamily C, bacterial EexD	0.022	COMO
K16320	anthranilate 1,2-dioxygenase small subunit [EC:1.14.12.1]	0.621	COMO
K16328	pseudouridine kinase [EC:2.7.1.83]	0.737	COMO
K16329	pseudouridylate synthase [EC:4.2.1.70]	0.003	COMO
K16330	pseudouridylate synthase / pseudouridine kinase [EC:4.2.1.70 2.7.1.83]	0.51	COMO
K16368	diacylglycerol kinase (CTP) [EC:2.7.1.174]	0.771	COMO
K16371	D-tagatose-1,6-bisphosphate aldolase subunit GatZ/KbaZ	0.575	COMO
K16515	4-oxalomesaconate hydratase [EC:4.2.1.83]	0.304	COMO
K16559	endo-1,3-1,4-beta-glycanase ExoK [EC:3.2.1.-]	0.135	COMO
K16561	succinoglycan biosynthesis protein ExoI	0.968	COMO
K16565	exopolysaccharide production repressor protein	0.309	COMO
K16651	L-threonine kinase [EC:2.7.1.177]	0.991	COMO
K16653	decaprenylphospho-beta-D-ribofuranose 2-oxidase [EC:1.1.98.3]	0.738	COMO
K16704	dTDP-4-amino-4,6-dideoxy-D-galactose acyltransferase [EC:2.3.1.210]	0.945	COMO
K16783	biotin transport system permease protein	0.114	COMO
K16784	biotin transport system ATP-binding protein [EC:3.6.3.-]	0.164	COMO
K16785	energy-coupling factor transport system permease protein	0.101	COMO
K16786	energy-coupling factor transport system ATP-binding protein [EC:3.6.3.-]	0.153	COMO
K16787	energy-coupling factor transport system ATP-binding protein [EC:3.6.3.-]	0.145	COMO
K16789	thiamine transporter	0.003	COMO
K16843	(S)-sulfolactate dehydrogenase [EC:1.1.1.310]	0.029	COMO
K16869	octanoyl-[GcvH]:protein N-octanoyltransferase [EC:2.3.1.204]	0.653	COMO
K16907	fluoroquinolone transport system ATP-binding protein [EC:3.6.3.-]	0.235	COMO
K16921	acetoin utilization transport system ATP-binding protein	0.247	COMO
K16924	energy-coupling factor transport system substrate-specific component	0.057	COMO
K16950	anaerobic sulfite reductase subunit A	0.189	COMO
K16951	anaerobic sulfite reductase subunit B	0.071	COMO
K17075	#N/A	0.82	COMO
K17080	prohibitin 1	0.051	COMO
K17081	prohibitin 2	0.061	COMO
K17105	geranylgeranylglycerol-phosphate geranylgeranyltransferase [EC:2.5.1.42]	0.742	COMO
K17195	D-allulose-6-phosphate 3-epimerase [EC:5.1.3.-]	0.865	COMO
K17216	cystathionine beta-synthase (O-acetyl-L-serine) [EC:2.5.1.134]	0.578	COMO
K17218	sulfide:quinone oxidoreductase [EC:1.8.5.4]	0.842	COMO
K17224	sulfur-oxidizing protein SoxB	0.196	COMO
K17229	sulfide dehydrogenase [flavocytochrome c] flavoprotein chain [EC:1.8.2.3]	0.822	COMO
K17235	arabinosaccharide transport system permease protein	0.59	COMO
K17236	arabinosaccharide transport system permease protein	0.627	COMO
K17237	inositol-phosphate transport system substrate-binding protein	0.571	COMO
K17238	inositol-phosphate transport system permease protein	0.563	COMO
K17239	inositol-phosphate transport system permease protein	0.617	COMO
K17240	inositol-phosphate transport system ATP-binding protein	0.365	COMO
K17242	alpha-1,4-digalacturonate transport system permease protein	0.543	COMO
K17243	alpha-1,4-digalacturonate transport system permease protein	0.63	COMO
K17245	putative chitobiose transport system permease protein	0.546	COMO
K17246	putative chitobiose transport system permease protein	0.611	COMO
K17251	undecaprenyl-diphosphooligosaccharide---protein glycotransferase [EC:2.4.99.19]	0.225	COMO
K17302	coatomer subunit beta'	0.986	COMO
K17312	trehalose transport system permease protein	0.523	COMO
K17313	trehalose transport system permease protein	0.637	COMO
K17314	trehalose transport system ATP-binding protein	0.397	COMO
K17316	glucose/mannose transport system permease protein	0.539	COMO
K17317	glucose/mannose transport system permease protein	0.647	COMO
K17320	putative aldouronate transport system permease protein	0.593	COMO
K17322	glycerol transport system permease protein	0.571	COMO
K17323	glycerol transport system permease protein	0.632	COMO
K17324	glycerol transport system ATP-binding protein	0.355	COMO
K17325	glycerol transport system ATP-binding protein	0.355	COMO
K17327	xylobiose transport system permease protein	0.56	COMO
K17328	xylobiose transport system permease protein	0.63	COMO
K17330	N,N'-diacetylchitobiose transport system permease protein	0.567	COMO
K17331	N,N'-diacetylchitobiose transport system permease protein	0.62	COMO
K17473	sigma-54 dependent transcriptional regulator, dga operon transcriptional activator	0.921	COMO
K17508	protein phosphatase PTC7 [EC:3.1.3.16]	0.095	COMO
K17610	calcineurin B homologous protein 1	0.964	COMO
K17611	calcineurin B homologous protein 2	0.971	COMO
K17612	calcineurin B homologous protein 3	0.96	COMO
K17677	ATP-dependent helicase IRC3 [EC:3.6.4.-]	0.559	COMO
K17686	Cu+-exporting ATPase [EC:3.6.3.54]	0.751	COMO
K17713	outer membrane protein assembly factor BamB	0.079	COMO
K17735	carnitine 3-dehydrogenase [EC:1.1.1.108]	0.512	COMO
K17736	AraC family transcriptional regulator, carnitine catabolism transcriptional activator	0.684	COMO
K17752	serine/threonine-protein kinase RsbT [EC:2.7.11.1]	0.057	COMO
K17757	ATP-dependent NAD(P)H-hydrate dehydratase [EC:4.2.1.93]	0.042	COMO
K17758	ADP-dependent NAD(P)H-hydrate dehydratase [EC:4.2.1.136]	0.071	COMO
K17762	rsbT antagonist protein RsbS	0.011	COMO
K17763	rsbT co-antagonist protein RsbR	0.014	COMO
K17797	mitochondrial inner membrane protein COX18	0.578	COMO
K17835	3-amino-4-hydroxybenzoic acid synthase [EC:4.1.99.20]	0.156	COMO
K17867	diphthamide biosynthesis protein 4	0.528	COMO
K17878	nicotinamide N-methyltransferase [EC:2.1.1.1]	0.481	COMO
K17884	archaetidylinositol phosphate synthase [EC:2.7.8.39]	0.022	COMO
K17908	autophagy-related protein 18	0.991	COMO
K17970	mitochondrial division protein 1	0.992	COMO
K17972	N-terminal acetyltransferase B complex catalytic subunit [EC:2.3.1.254]	0.258	COMO
K17977	GTP-binding protein YPT11	0.112	COMO
K18000	anthranilate-CoA ligase [EC:6.2.1.32]	0.384	COMO
K18043	tyrosine-protein phosphatase OCA1 [EC:3.1.3.48]	0.629	COMO
K18044	tyrosine-protein phosphatase-like protein OCA2	0.614	COMO
K18045	tyrosine-protein phosphatase SIW14 [EC:3.1.3.48]	0.608	COMO
K18046	tyrosine-protein phosphatase OCA6 [EC:3.1.3.48]	0.602	COMO
K18058	L-asparagine oxygenase [EC:1.14.11.39]	0.62	COMO
K18087	biphenyl 2,3-dioxygenase ferredoxin component	0.827	COMO
K18088	biphenyl 2,3-dioxygenase ferredoxin reductase component [EC:1.18.1.3]	0.811	COMO
K18089	benzene/toluene/chlorobenzene dioxygenase ferredoxin component	0.801	COMO
K18090	benzene/toluene/chlorobenzene dioxygenase ferredoxin reductase component [EC:1.18.1.3 1.18.1.-]	0.845	COMO
K18101	rhamnosyltransferase subunit B [EC:2.4.1.-]	0.164	COMO
K18103	L-threo-3-deoxy-hexylosonate aldolase [EC:4.1.2.54]	0.815	COMO
K18104	ATP-binding cassette, subfamily B, bacterial AbcA/BmrA [EC:3.6.3.44]	0.2	COMO
K18105	RNA 3'-terminal phosphate cyclase (GTP) [EC:6.5.1.5]	0.932	COMO
K18106	D-galacturonate reductase [EC:1.1.1.-]	0.291	COMO
K18115	sporulenol synthase [EC:4.2.1.137]	0.024	COMO
K18126	2-dehydro-3-deoxygluconokinase / 2-dehydro-3-deoxygalactonokinase [EC:2.7.1.178]	0.733	COMO
K18127	2-dehydro-3-deoxy-D-gluconate aldolase [EC:4.1.2.51]	0.8	COMO
K18129	TetR/AcrR family transcriptional regulator, mexXY operon repressor	0.023	COMO
K18130	TetR/AcrR family transcriptional regulator, transcriptional repressor NalC	0.036	COMO
K18131	MarR family transcriptional regulator, repressor of the mexAB-oprM multidrug resistance operon	0.395	COMO
K18135	TetR/AcrR family transcriptional regulator, repressor of the mexAB-oprM multidrug resistance operon	0.02	COMO
K18136	TetR/AcrR family transcriptional regulator, multidrug resistance operon repressor	0.022	COMO
K18137	TetR/AcrR family transcriptional regulator, repressor of the adeIJK operon	0.015	COMO
K18140	TetR/AcrR family transcriptional regulator, acrEF/envCD operon repressor	0.017	COMO
K18148	release factor H-coupled RctB family protein	0.552	COMO
K18166	FAD-dependent oxidoreductase domain-containing protein 1	0.476	COMO
K18199	cyclohexyl-isocyanide hydratase [EC:4.2.1.103]	0.939	COMO
K18216	ATP-binding cassette, subfamily B, tetracycline resistant protein	0.222	COMO
K18217	ATP-binding cassette, subfamily B, tetracycline resistant protein	0.241	COMO
K18220	ribosomal protection tetracycline resistance protein	0.705	COMO
K18232	oleandomycin transport system ATP-binding protein	0.249	COMO
K18237	ribose 1,5-bisphosphate isomerase [EC:5.3.1.29]	0.924	COMO
K18238	#N/A	0.325	COMO
K18243	salicylate 5-hydroxylase small subunit [EC:1.14.13.172]	0.617	COMO
K18248	anthranilate 1,2-dioxygenase ferredoxin component	0.83	COMO
K18249	anthranilate 1,2-dioxygenase ferredoxin reductase component [EC:1.18.1.-]	0.809	COMO
K18254	phthalate 3,4-dioxygenase ferredoxin reductase component [EC:1.18.1.3]	0.821	COMO
K18289	itaconate CoA-transferase [EC:2.8.3.- 2.8.3.22]	0.951	COMO
K18294	TetR/AcrR family transcriptional regulator, mexCD-oprJ operon repressor	0.015	COMO
K18301	TetR/AcrR family transcriptional regulator, mexJK operon transcriptional repressor	0.023	COMO
K18313	succinyl-CoA---D-citramalate CoA-transferase [EC:2.8.3.20]	0.939	COMO
K18315	(5R)-carbapenem-3-carboxylate synthase [EC:1.14.20.3]	0.643	COMO
K18316	carbapenam-3-carboxylate synthase [EC:6.3.3.6]	0.008	COMO
K18319	carbapenem biosynthesis protein CpmE	0.444	COMO
K18330	NADP-reducing hydrogenase subunit HndA [EC:1.12.1.3]	0.403	COMO
K18339	2-keto-3-deoxy-L-rhamnonate aldolase [EC:4.1.2.53]	0.769	COMO
K18347	D-specific alpha-keto acid dehydrogenase [EC:1.1.1.-]	0.509	COMO
K18348	serine/alanine racemase [EC:5.1.1.18 5.1.1.1]	0.122	COMO
K18372	methyl acetate hydrolase [EC:3.1.1.-]	0.682	COMO
K18430	N,N'-diacetyllegionaminate synthase [EC:2.5.1.101]	0.414	COMO
K18434	type IV secretion system T-DNA border endonuclease VirD2	0.583	COMO
K18446	triphosphatase [EC:3.6.1.25]	0.942	COMO
K18455	mycothiol S-conjugate amidase [EC:3.5.1.115]	0.332	COMO
K18467	vacuolar protein sorting-associated protein 29	0.684	COMO
K18476	TetR/AcrR family transcriptional regulator, tetracycline repressor protein	0.022	COMO
K18478	sulfofructose kinase [EC:2.7.1.184]	0.747	COMO
K18532	adenylate kinase [EC:2.7.4.3]	0.969	COMO
K18538	thienamycin biosynthesis protein ThnN	0.627	COMO
K18551	pyrimidine and pyridine-specific 5'-nucleotidase [EC:3.1.3.-]	0.286	COMO
K18555	fluoroquinolone resistance protein	0.421	COMO
K18559	NADH-dependent fumarate reductase subunit D	0.809	COMO
K18566	N-acetyltransferase [EC:2.3.1.-]	0.246	COMO
K18569	hydrolase [EC:3.1.3.-]	0.285	COMO
K18582	carbapenam-3-carboxylate synthase [EC:6.3.3.6]	0.006	COMO
K18593	4-hydroxybutyryl-CoA synthetase (ADP-forming) [EC:6.2.1.-]	0.318	COMO
K18594	3-hydroxypropionyl-CoA synthetase (ADP-forming) [EC:6.2.1.-]	0.345	COMO
K18612	5-formyl-3-hydroxy-2-methylpyridine 4-carboxylate dehydrogenase [EC:1.2.1.-]	0.492	COMO
K18613	3-hydroxy-2-methylpyridine-4,5-dicarboxylate 4-decarboxylase [EC:4.1.1.51]	0.794	COMO
K18652	glucose-6-phosphate 3-dehydrogenase [EC:1.1.1.361]	0.316	COMO
K18660	malonyl-CoA/methylmalonyl-CoA synthetase [EC:6.2.1.-]	0.616	COMO
K18661	malonyl-CoA/methylmalonyl-CoA synthetase [EC:6.2.1.-]	0.592	COMO
K18662	malonyl-CoA/methylmalonyl-CoA synthetase [EC:6.2.1.-]	0.605	COMO
K18672	diadenylate cyclase [EC:2.7.7.85]	0.376	COMO
K18675	N,N'-diacetylchitobiose phosphorylase [EC:2.4.1.280]	0.16	COMO
K18676	glucosamine kinase [EC:2.7.1.8]	0.145	COMO
K18678	phytol kinase [EC:2.7.1.182]	0.775	COMO
K18682	ribonucrease Y [EC:3.1.-.-]	0.112	COMO
K18687	HIP---CoA ligase [EC:6.2.1.41]	0.58	COMO
K18688	3-oxocholest-4-en-26-oate---CoA ligase [EC:6.2.1.42]	0.585	COMO
K18694	phosphatidylglycerol phospholipase C [EC:3.1.4.-]	0.472	COMO
K18700	fluoroacetyl-CoA thioesterase [EC:3.1.2.29]	0.755	COMO
K18701	arsenate-mycothiol transferase [EC:2.8.4.2]	0.584	COMO
K18702	CoA:oxalate CoA-transferase [EC:2.8.3.19]	0.95	COMO
K18707	threonylcarbamoyladenosine tRNA methylthiotransferase MtaB [EC:2.8.4.5]	0.583	COMO
K18715	nucleoporin NUP159	0.134	COMO
K18721	nucleoporin NUP1	0.152	COMO
K18786	cellobionic acid phosphorylase [EC:2.4.1.321]	0.156	COMO
K18815	aminoglycoside 6'-N-acetyltransferase I [EC:2.3.1.82]	0.287	COMO
K18816	aminoglycoside 6'-N-acetyltransferase I [EC:2.3.1.82]	0.244	COMO
K18821	lipoyl amidotransferase [EC:2.3.1.200]	0.687	COMO
K18828	tRNA(fMet)-specific endonuclease VapC [EC:3.1.-.-]	0.936	COMO
K18830	HTH-type transcriptional regulator / antitoxin PezA	0.062	COMO
K18831	HTH-type transcriptional regulator / antitoxin HigA	0.864	COMO
K18841	mRNA interferase ChpB [EC:3.1.-.-]	0.223	COMO
K18847	fluorothreonine transaldolase [EC:2.2.1.8]	0.79	COMO
K18852	D-amino-acid N-acetyltransferase [EC:2.3.1.36]	0.069	COMO
K18854	lysine N-acetyltransferase [EC:2.3.1.32]	0.09	COMO
K18855	UDP-N-acetylglucosamine 3-dehydrogenase [EC:1.1.1.374]	0.29	COMO
K18861	4-hydroxybutyrate---CoA ligase (AMP-forming) [EC:6.2.1.40]	0.89	COMO
K18866	zinc D-Ala-D-Ala dipeptidase/carboxypeptidase [EC:3.4.13.22 3.4.17.14]	0.249	COMO
K18887	ATP-binding cassette, subfamily B, multidrug efflux pump	0.214	COMO
K18888	ATP-binding cassette, subfamily B, multidrug efflux pump	0.21	COMO
K18889	ATP-binding cassette, subfamily B, multidrug efflux pump	0.205	COMO
K18890	ATP-binding cassette, subfamily B, multidrug efflux pump	0.232	COMO
K18891	ATP-binding cassette, subfamily B, multidrug efflux pump	0.245	COMO
K18892	ATP-binding cassette, subfamily B, multidrug efflux pump	0.21	COMO
K18893	ATP-binding cassette, subfamily B, multidrug efflux pump	0.202	COMO
K18894	ATP-binding cassette, subfamily B, multidrug efflux pump	0.215	COMO
K18895	ATP-binding cassette, subfamily B, salmochelin/enterobactin exporter	0.226	COMO
K18905	TetR/AcrR family transcriptional regulator, repressor of the ameABC operon	0.018	COMO
K18906	MarR family transcriptional regulator, multiple gene regulator MgrA	0.409	COMO
K18909	MarR family transcriptional regulator, repressor for mepA	0.417	COMO
K18912	gamma-glutamyl hercynylcysteine S-oxide synthase [EC:1.14.99.50]	0.247	COMO
K18913	hercynylcysteine sulfoxide lyase [EC:4.4.1.-]	0.651	COMO
K18915	ferric-chelate reductase [NAD(P)H] [EC:1.16.1.10]	0.795	COMO
K18916	phosphonate dehydrogenase [EC:1.20.1.1]	0.529	COMO
K18923	antitoxin StbD	0.147	COMO
K18924	paired small multidrug resistance pump	0.552	COMO
K18925	paired small multidrug resistance pump	0.547	COMO
K18930	D-lactate dehydrogenase	0.69	COMO
K18931	AMP phosphorylase [EC:2.4.2.57]	0.166	COMO
K18933	tyrosine decarboxylase / aspartate 1-decarboxylase [EC:4.1.1.25 4.1.1.11]	0.719	COMO
K18937	TetR/AcrR family transcriptional regulator, repressor for lfrA	0.019	COMO
K18938	TetR/AcrR family transcriptional regulator, repressor for qacA	0.018	COMO
K18939	TetR/AcrR family transcriptional regulator, lmrAB and yxaGH operons repressor	0.021	COMO
K18975	small multidrug resistance pump	0.532	COMO
K18979	epoxyqueuosine reductase [EC:1.17.99.6]	0.969	COMO
K18988	serine-type D-Ala-D-Ala carboxypeptidase/endopeptidase [EC:3.4.16.4 3.4.21.-]	0.672	COMO
K18992	TetR/AcrR family transcriptional regulator, cmeABC operon repressor	0.019	COMO
K19000	Rho-binding antiterminator	0.41	COMO
K19047	TetR/AcrR family transcriptional regulator, repressor of tetCD	0.021	COMO
K19055	Ala-tRNA(Pro) deacylase [EC:3.1.1.-]	0.005	COMO
K19060	TetR/AcrR family transcriptional regulator, macrolide resistance operon repressor	0.019	COMO
K19063	streptothricin acetyltransferase [EC:2.3.-.-]	0.302	COMO
K19070	oxalate oxidoreductase subunit alpha [EC:1.2.7.10]	0.414	COMO
K19071	oxalate oxidoreductase subunit beta [EC:1.2.7.10]	0.498	COMO
K19076	CRISPR-associated protein Cmr2	0.166	COMO
K19092	toxin ParE1/3/4	0.312	COMO
K19095	beta-lactamase class C CMY-1 [EC:3.5.2.6]	0.649	COMO
K19096	beta-lactamase class C CMY-2 [EC:3.5.2.6]	0.666	COMO
K19100	beta-lactamase class C DHA [EC:3.5.2.6]	0.664	COMO
K19101	beta-lactamase class C FOX [EC:3.5.2.6]	0.689	COMO
K19122	CRISPR-associated protein Csc3	0.142	COMO
K19140	CRISPR-associated protein Csm5	0.329	COMO
K19156	antitoxin PrlF	0.008	COMO
K19159	antitoxin YefM	0.141	COMO
K19161	antitoxin YafN	0.138	COMO
K19165	antitoxin Phd	0.165	COMO
K19170	DNA sulfur modification protein DndC	0.122	COMO
K19181	1,5-anhydro-D-fructose reductase (1,5-anhydro-D-mannitol-forming) [EC:1.1.1.292]	0.309	COMO
K19214	beta-lactamase class C ACC [EC:3.5.2.6]	0.662	COMO
K19215	beta-lactamase class C ACT/MIR [EC:3.5.2.6]	0.679	COMO
K19220	peptidoglycan DL-endopeptidase CwlS [EC:3.4.-.-]	0.095	COMO
K19223	peptidoglycan DL-endopeptidase LytF [EC:3.4.-.-]	0.159	COMO
K19224	peptidoglycan DL-endopeptidase LytE [EC:3.4.-.-]	0.169	COMO
K19225	rhomboid protease GluP [EC:3.4.21.105]	0.785	COMO
K19244	alanine dehydrogenase [EC:1.4.1.1]	0.292	COMO
K19245	sulfonate dioxygenase [EC:1.14.11.-]	0.677	COMO
K19271	chloramphenicol O-acetyltransferase type A [EC:2.3.1.28]	0.888	COMO
K19273	streptothricin acetyltransferase [EC:2.3.-.-]	0.302	COMO
K19278	aminoglycoside 6'-N-acetyltransferase Ib [EC:2.3.1.82]	0.057	COMO
K19280	succinyl-CoA:mesaconate CoA transferase [EC:2.8.3.-]	0.942	COMO
K19291	mannuronan synthase [EC:2.4.1.33]	0.66	COMO
K19292	alginate biosynthesis protein AlgK	0.11	COMO
K19294	alginate O-acetyltransferase complex protein AlgI	0.103	COMO
K19301	aminoglycoside 6'-N-acetyltransferase II [EC:2.3.1.82]	0.055	COMO
K19303	murein DD-endopeptidase [EC:3.4.-.-]	0.147	COMO
K19304	murein DD-endopeptidase [EC:3.4.24.-]	0.083	COMO
K19306	18S rRNA (guanine1575-N7)-methyltransferase [EC:2.1.1.309]	0.015	COMO
K19309	bacitracin transport system ATP-binding protein	0.248	COMO
K19310	bacitracin transport system permease protein	0.894	COMO
K19314	streptothricin acetyltransferase [EC:2.3.-.-]	0.287	COMO
K19316	beta-lactamase class A IMI/SME [EC:3.5.2.6]	0.671	COMO
K19335	TetR/AcrR family transcriptional regulator, repressor for divergent bdcA	0.026	COMO
K19339	NosR/NirI family transcriptional regulator, nitrous oxide reductase regulator	0.744	COMO
K19340	Cu-processing system ATP-binding protein	0.263	COMO
K19341	Cu-processing system permease protein	0.891	COMO
K19343	NosR/NirI family transcriptional regulator, nitrite reductase regulator	0.773	COMO
K19351	zinc metalloproteinase [EC:3.4.24.-]	0.741	COMO
K19355	mannan endo-1,4-beta-mannosidase [EC:3.2.1.78]	0.723	COMO
K19411	protein arginine kinase activator	0.231	COMO
K19417	HTH-type transcriptional regulator, biofilm formation regulator	0.078	COMO
K19449	XRE family transcriptional regulator, master regulator for biofilm formation	0.074	COMO
K19505	sigma-54 dependent transcriptional regulator, gfr operon transcriptional activator	0.919	COMO
K19515	benzoyl-CoA reductase subunit BamB [EC:1.3.-.-]	0.171	COMO
K19578	MFS transporter, DHA1 family, multidrug resistance protein	0.613	COMO
K19589	release factor glutamine methyltransferase [EC:2.1.1.297]	0.292	COMO
K19597	Au+-exporting ATPase [EC:3.6.1.-]	0.773	COMO
K19620	extracellular factor (EF) 3-hydroxypalmitic acid methyl ester biosynthesis protein	0.012	COMO
K19661	two-component system, NtrC family, sensor histidine kinase HupT/HoxJ [EC:2.7.13.3]	0.436	COMO
K19664	CDP-2,3-bis-(O-geranylgeranyl)-sn-glycerol synthase [EC:2.7.7.67]	0.497	COMO
K19689	aminopeptidase [EC:3.4.11.-]	0.852	COMO
K19696	5'-methylthioinosine phosphorylase [EC:2.4.2.44]	0.75	COMO
K19697	propionate kinase [EC:2.7.2.15]	0.152	COMO
K19704	protein phosphatase PTC1 [EC:3.1.3.16]	0.075	COMO
K19705	protein phosphatase PTC4 [EC:3.1.3.16]	0.101	COMO
K19708	protein phosphatase PTC6 [EC:3.1.3.16 3.1.3.43]	0.095	COMO
K19710	ATP adenylyltransferase [EC:2.7.7.53]	0.53	COMO
K19724	O-ureido-serine racemase [EC:5.1.1.19]	0.055	COMO
K19725	O-ureido-L-serine/cysteine synthase [EC:2.6.99.3 2.5.1.47]	0.548	COMO
K19736	TetR/AcrR family transcriptional regulator, regulator of autoinduction and epiphytic fitness	0.024	COMO
K19742	1-pyrroline-2-carboxylate reductase [NAD(P)H] [EC:1.5.1.49]	0.323	COMO
K19743	1-piperideine-2-carboxylate/1-pyrroline-2-carboxylate reductase [NAD(P)H] [EC:1.5.1.1]	0.313	COMO
K19744	L-arginine dehydrogenase [EC:1.4.1.25]	0.291	COMO
K19746	D-arginine dehydrogenase [EC:1.4.99.6]	0.5	COMO
K19788	obg-like ATPase 1	0.478	COMO
K19789	DNA repair protein RadD	0.512	COMO
K19883	bifunctional aminoglycoside 6'-N-acetyltransferase / aminoglycoside 2''-phosphotransferase [EC:2.3.1.82 2.7.1.190]	0.059	COMO
K19888	4'-demethylrebeccamycin synthase [EC:4.3.3.5]	0.157	COMO
K19965	dihydroneopterin triphosphate pyrophosphohydrolase [EC:3.6.1.67]	0.328	COMO
K19978	acarbose 7IV-phosphotransferase [EC:2.7.1.187]	0.727	COMO
K20034	3-(methylthio)propionyl---CoA ligase [EC:6.2.1.44]	0.613	COMO
K20074	PPM family protein phosphatase [EC:3.1.3.16]	0.078	COMO
K20079	N-glycosyltransferase StaG [EC:2.4.-.-]	0.178	COMO
K20081	N-methyltransferase StaMA [EC:2.1.1.-]	0.01	COMO
K20110	desampylase [EC:3.4.19.15]	0.352	COMO
K20146	nitrilotriacetate monooxygenase reductase component [EC:1.5.1.42]	0.82	COMO
K20153	vanillyl-alcohol oxidase [EC:1.1.3.38]	0.727	COMO
K20156	2-amino-4-deoxychorismate dehydrogenase [EC:1.3.99.24]	0.798	COMO
K20157	enduracididine beta-hydroxylase [EC:1.14.11.40]	0.668	COMO
K20201	protein arginine phosphatase [EC:3.9.1.2]	0.586	COMO
K20203	sulfide dehydrogenase subunit beta [EC:1.8.1.19]	0.089	COMO
K20246	L-histidine Nalpha-methyltransferase / hercynylcysteine S-oxide synthase [EC:2.1.1.44 1.14.99.51]	0.246	COMO
K20247	hercynylcysteine sulfoxide lyase [EC:4.4.1.-]	0.642	COMO
K20256	flavin reductase [EC:1.-.-.-]	0.069	COMO
K20273	zinc metalloprotease ZmpA	0.726	COMO
K20274	zinc metalloprotease ZmpB	0.752	COMO
K20319	beta-lactamase class C ADC [EC:3.5.2.6]	0.684	COMO
K20320	beta-lactamase class C PDC [EC:3.5.2.6]	0.69	COMO
K20325	TetR/AcrR family transcriptional regulator, Clp-modulated transcription factor	0.024	COMO
K20332	toxoflavin biosynthesis protein ToxC	0.985	COMO
K20333	toxoflavin biosynthesis protein ToxD	0.244	COMO
K20338	MarR family transcriptional regulator, global regulator for virulence	0.399	COMO
K20342	HTH-type transcriptional regulator, regulator for ComX	0.075	COMO
K20373	HTH-type transcriptional regulator, SHP2-responsive activator	0.087	COMO
K20374	HTH-type transcriptional regulator, SHP3-responsive repressor	0.07	COMO
K20388	HTH-type transcriptional regulator, cytolysin regulator	0.039	COMO
K20391	HTH-type transcriptional regulator, pleiotropic regulator of extracellular virulence genes	0.091	COMO
K20415	ACP-SH:acetate ligase [EC:6.2.1.35]	0.457	COMO
K20449	6-hydroxynicotinate reductase [EC:1.3.7.1]	0.257	COMO
K20454	2,3-dimethylmalate lyase [EC:4.1.3.32]	0.759	COMO
K20458	3-hydroxybenzoate/4-hydroxybenzoate---CoA ligase [EC:6.2.1.37 6.2.1.27]	0.366	COMO
K20459	lantibiotic transport system ATP-binding protein	0.248	COMO
K20469	putative heme transporter	0.073	COMO
K20470	trehalose monomycolate/heme transporter	0.955	COMO
K20480	HTH-type transcriptional regulator, quorum sensing regulator NprR	0.092	COMO
K20485	ATP-binding cassette, subfamily B, bacterial NisT	0.2	COMO
K20490	lantibiotic transport system ATP-binding protein	0.281	COMO
K20500	L-lysine cyclodeaminase [EC:4.3.1.28]	0.298	COMO
K20527	type IV secretion system protein TrbB	0.292	COMO
K20528	type IV secretion system protein TrbC	0.548	COMO
K20529	type IV secretion system protein TrbD	0.225	COMO
K20530	type IV secretion system protein TrbE	0.331	COMO
K20550	prosolanapyrone-II oxidase / prosolanapyrone-III cycloisomerase [EC:1.1.3.42 5.5.1.20]	0.699	COMO
K20571	dehydrogenase [EC:1.1.1.-]	0.275	COMO
K20579	nebramycin 5' synthase [EC:6.1.2.2]	0.092	COMO
K20588	5'''-epimerase [EC:5.1.3.-]	0.297	COMO
K20590	gentamicin A2 dehydrogenase [EC:1.1.1.-]	0.286	COMO
K20592	SAM-dependent 3''-N-methyltransferase [EC:2.1.1.-]	0.305	COMO
K20616	lycopene elongase/1,2-hydratase	0.759	COMO
K20628	expansin	0.865	COMO
K20658	alpha/beta-amyrin synthase [EC:5.4.99.40 5.4.99.39]	0.025	COMO
K20659	lupeol synthase [EC:5.4.99.41]	0.037	COMO
K20707	lysine racemase [EC:5.1.1.5]	0.111	COMO
K20742	gamma-D-glutamyl-L-lysine dipeptidyl-peptidase [EC:3.4.14.13]	0.173	COMO
K20749	beta-lytic metalloendopeptidase [EC:3.4.24.32]	0.082	COMO
K20791	N-alpha-acetyltransferase 10/11 [EC:2.3.1.255]	0.258	COMO
K20793	N-alpha-acetyltransferase 50 [EC:2.3.1.258]	0.286	COMO
K20794	N-alpha-acetyltransferase 40 [EC:2.3.1.257]	0.262	COMO
K20830	beta-porphyranase [EC:3.2.1.178]	0.133	COMO
K20837	2,4-dinitroanisole O-demethylase [EC:3.3.2.14]	0.095	COMO
K20846	kappa-carrageenase [EC:3.2.1.83]	0.115	COMO
K20853	lambda-carrageenase [EC:3.2.1.162]	0.084	COMO
K20859	phosphoribosyl 1,2-cyclic phosphate 1,2-diphosphodiesterase [EC:3.1.4.57]	0.206	COMO
K20862	FMN hydrolase / 5-amino-6-(5-phospho-D-ribitylamino)uracil phosphatase [EC:3.1.3.102 3.1.3.104]	0.267	COMO
K20866	glucose-1-phosphatase [EC:3.1.3.10]	0.282	COMO
K20881	5'-nucleotidase [EC:3.1.3.5]	0.285	COMO
K20882	(R)-2-hydroxy-4-methylpentanoate CoA-transferase [EC:2.8.3.24]	0.956	COMO
K20905	L-erythrulose 4-phosphate epimerase [EC:5.1.3.39]	0.897	COMO
K20941	gamma-resorcylate decarboxylase [EC:4.1.1.103]	0.602	COMO
K20945	tyrosine-protein phosphatase [EC:3.1.3.48]	0.601	COMO
K20950	polysaccharide biosynthesis protein VpsQ	0.303	COMO
K20978	HptB-dependent secretion and biofilm anti anti-sigma factor	0.01	COMO
K20983	monacolin J acid methylbutanoate transferase [EC:2.3.1.238]	0.664	COMO
K20998	polysaccharide biosynthesis protein PslE	0.238	COMO
K21006	polysaccharide biosynthesis protein PelA	0.924	COMO
K21027	tRNA-5-taurinomethyluridine 2-sulfurtransferase [EC:2.8.1.14]	0.682	COMO
K21056	alpha-D-ribose-1-phosphate 5-kinase (ADP) [EC:2.7.1.212]	0.725	COMO
K21057	cytidine kinase [EC:2.7.1.213]	0.766	COMO
K21059	4-hydroxyphenylalkanoate adenylyltransferase [EC:2.7.7.94]	0.617	COMO
K21060	D-hydroxyproline dehydrogenase [EC:1.5.99.-]	0.501	COMO
K21061	D-hydroxyproline dehydrogenase [EC:1.5.99.-]	0.478	COMO
K21062	1-pyrroline-4-hydroxy-2-carboxylate deaminase [EC:3.5.4.22]	0.794	COMO
K21063	5-amino-6-(5-phospho-D-ribitylamino)uracil phosphatase [EC:3.1.3.104]	0.278	COMO
K00001	alcohol dehydrogenase [EC:1.1.1.1]	0.558	Depression
K00002	alcohol dehydrogenase (NADP+) [EC:1.1.1.2]	0.027	Depression
K00003	homoserine dehydrogenase [EC:1.1.1.3]	0.695	Depression
K00004	(R,R)-butanediol dehydrogenase / diacetyl reductase [EC:1.1.1.4 1.1.1.303]	0.675	Depression
K00005	glycerol dehydrogenase [EC:1.1.1.6]	0.445	Depression
K00008	L-iditol 2-dehydrogenase [EC:1.1.1.14]	0.674	Depression
K00011	aldehyde reductase [EC:1.1.1.21]	0.025	Depression
K00013	histidinol dehydrogenase [EC:1.1.1.23]	0.839	Depression
K00014	shikimate dehydrogenase [EC:1.1.1.25]	0.067	Depression
K00016	L-lactate dehydrogenase [EC:1.1.1.27]	0.26	Depression
K00019	3-hydroxybutyrate dehydrogenase [EC:1.1.1.30]	0.764	Depression
K00020	3-hydroxyisobutyrate dehydrogenase [EC:1.1.1.31]	0.94	Depression
K00021	hydroxymethylglutaryl-CoA reductase (NADPH) [EC:1.1.1.34]	0.342	Depression
K00023	acetoacetyl-CoA reductase [EC:1.1.1.36]	0.784	Depression
K00024	malate dehydrogenase [EC:1.1.1.37]	0.241	Depression
K00030	isocitrate dehydrogenase (NAD+) [EC:1.1.1.41]	0.191	Depression
K00034	glucose 1-dehydrogenase [EC:1.1.1.47]	0.762	Depression
K00042	2-hydroxy-3-oxopropionate reductase [EC:1.1.1.60]	0.945	Depression
K00046	gluconate 5-dehydrogenase [EC:1.1.1.69]	0.8	Depression
K00048	lactaldehyde reductase [EC:1.1.1.77]	0.624	Depression
K00051	malate dehydrogenase (NADP+) [EC:1.1.1.82]	0.278	Depression
K00052	3-isopropylmalate dehydrogenase [EC:1.1.1.85]	0.195	Depression
K00053	ketol-acid reductoisomerase [EC:1.1.1.86]	0.403	Depression
K00054	hydroxymethylglutaryl-CoA reductase [EC:1.1.1.88]	0.364	Depression
K00056	#N/A	0.196	Depression
K00059	3-oxoacyl-[acyl-carrier protein] reductase [EC:1.1.1.100]	0.783	Depression
K00060	threonine 3-dehydrogenase [EC:1.1.1.103]	0.682	Depression
K00064	D-threo-aldose 1-dehydrogenase [EC:1.1.1.122]	0.334	Depression
K00065	2-deoxy-D-gluconate 3-dehydrogenase [EC:1.1.1.125]	0.798	Depression
K00067	dTDP-4-dehydrorhamnose reductase [EC:1.1.1.133]	0.244	Depression
K00068	sorbitol-6-phosphate 2-dehydrogenase [EC:1.1.1.140]	0.799	Depression
K00072	sepiapterin reductase [EC:1.1.1.153]	0.79	Depression
K00073	ureidoglycolate dehydrogenase [EC:1.1.1.154]	0.724	Depression
K00076	7-alpha-hydroxysteroid dehydrogenase [EC:1.1.1.159]	0.766	Depression
K00077	2-dehydropantoate 2-reductase [EC:1.1.1.169]	0.2	Depression
K00082	5-amino-6-(5-phosphoribosylamino)uracil reductase [EC:1.1.1.193]	0.486	Depression
[truncated: 5,017 more rows]

## Sheet: Supplementary Table 6
Supplementary Table 6 Bacteria in species level responsible for COG0738, 1554, 2371
[truncated: 10 more rows]

[truncated: 7 more sheets: Supplementary Table 7, Supplementary Table 8, Supplementary Table 9, Supplementary Table 10, Supplementary Table 11, Supplementary Table 12, Supplementary Table 13]
